# Supplementary material for: Decoding the complete arsenal for cellulose and hemicellulose deconstruction in the highly efficient cellulose decomposer Paenibacillus O199
Source: Biotechnol Biofuels. 2016 May 14;9:104. doi: 10.1186/s13068-016-0518-x (PMC4867992; doi:10.1186/s13068-016-0518-x)
Supplement: Supplementary file 4 — 10.1186/s13068-016-0518-x Proteomic analysis of Paenibacillus O199. [file 13068_2016_518_MOESM4_ESM.xlsx]

## Sheet: Sheet1
Supplementary File SF1						normalized spectrum abundance factor (NSAF)
Protein quantification in Paenibacillus O199						Cellulose				Wheat Straw
accession Number	protein ID	main role [TIGRFAM]	sub role [TIGRFAM]	description [TIGRFAM]	CAZy annotation	NSAF PAC1	NSAF PAC2	NSAF PAC3	average NSAF PAC	NSAF PAS1	NSAF PAS2	NSAF PAS3	average NSAF PAS	ratio PAC/PAS	log2 ratio PAC/PAS	significant change (p 0.01)	# replicates PAC	# replicates PAS
fig|6666666.87991.peg.6228	ID6228	no functional prediction	no functional prediction	-	SLH	7.428	7.6232	10.31	8.45373	8.3589	12.138	9.2475	9.9148	0.852638	-0.229995		3	3
fig|6666666.87991.peg.6343	ID6343	no functional prediction	no functional prediction	-	PL11	1.9981	2.5045	2.6164	2.373	0.66542	0.93619	0.43055	0.677387	3.50317	1.80866		3	3
fig|6666666.87991.peg.5807	ID5807	no classification	no classification	ergot alkaloid biosynthesis protein, AFUA_2G17970 family	-	0.0084781	0.015386	0.013647	0.0125037	0.26741	0.34163	0.48618	0.365073	0.0342498	-4.86776	X	3	3
fig|6666666.87991.peg.2912	ID2912	no functional prediction	no functional prediction	-	-	1.9079	1.1134	0.77928	1.26686	0.11183	0.096352	0.12003	0.109404	11.5796	3.53352		3	3
fig|6666666.87991.peg.2341	ID2341	no functional prediction	no functional prediction	-	-	0.90064	0.61779	1.8968	1.13841	0.91915	0.94809	1.8289	1.23205	0.923999	-0.114037		3	3
fig|6666666.87991.peg.4318	ID4318	no functional prediction	no functional prediction	-	-	0.59661	0.57384	0.75457	0.641673	0.63962	1.0443	0.71075	0.798223	0.803877	-0.314953		3	3
fig|6666666.87991.peg.2027	ID2027	no functional prediction	no functional prediction	-	GH12	0.58904	0.53667	0.72565	0.61712	0.62758	0.56607	0.84066	0.678103	0.910068	-0.135954		3	3
fig|6666666.87991.peg.4531	ID4531	no functional prediction	no functional prediction	-	GH43-CBM42-CBM32	0.67981	0.64295	0.50338	0.608713	0.43729	0.76628	0.39282	0.53213	1.14392	0.193984		3	3
fig|6666666.87991.peg.3493	ID3493	no functional prediction	no functional prediction	-	-	0.93189	0.48561	0.3777	0.5984	0.42352	0.30876	0.24476	0.32568	1.83739	0.877655		3	3
fig|6666666.87991.peg.4287	ID4287	no functional prediction	no functional prediction	-	CBM13	0.022768	0.021693	0.030924	0.0251283	0.40859	0.40605	0.40366	0.4061	0.0618772	-4.01445	X	3	3
fig|6666666.87991.peg.3661	ID3661	no functional prediction	no functional prediction	-	GH53-CBM32-CBM32	0.0029395	0.0016004	0.0035488	0.00269623	0.039564	0.029956	0.027022	0.0321807	0.0837843	-3.57718	X	3	3
fig|6666666.87991.peg.1510	ID1510	no functional prediction	no functional prediction	-	GH16	0.012991	0.0038578	0.0099804	0.00894307	0.094407	0.076361	0.071342	0.0807033	0.110814	-3.17379	X	3	3
fig|6666666.87991.peg.3712	ID3712	Transport and binding proteins	Carbohydrates, organic alcohols, and acids	carbohydrate ABC transporter substrate-binding protein, CPR_0540 family	-	0.045269	0.020539	0.031881	0.032563	0.26772	0.2837	0.22542	0.258947	0.125752	-2.99135	X	3	3
fig|6666666.87991.peg.2332	ID2332	no functional prediction	no functional prediction	-	-	0.24273	0.51659	0.35964	0.372987					Off PAS	Off PAS		3	off
fig|6666666.87991.peg.5757	ID5757	no functional prediction	no functional prediction	-	-	0.11506	0.4442	0.44199	0.33375					Off PAS	Off PAS		3	off
fig|6666666.87991.peg.764	ID764	no functional prediction	no functional prediction	-	PL1	0.011506	0.01754	0.019447	0.0161643	0.10887	0.080867	0.05742	0.0823857	0.196203	-2.34958	X	3	3
fig|6666666.87991.peg.2298	ID2298	no functional prediction	no functional prediction	-	GH16-CBM13	0.30105	0.33633	0.25961	0.298997	0.36358	0.28853	0.32605	0.326053	0.917018	-0.124979		3	3
fig|6666666.87991.peg.3798	ID3798	no functional prediction	no functional prediction	-	-	0.0096457	0.012254	0.015527	0.0124756	0.060323	0.079091	0.048558	0.0626573	0.199108	-2.32838	X	3	3
fig|6666666.87991.peg.1021	ID1021	no functional prediction	no functional prediction	-	GH43-CBM13	0.21907	0.19996	0.31894	0.24599	0.16556	0.17208	0.15654	0.164727	1.49332	0.578526		3	3
fig|6666666.87991.peg.5572	ID5572	no functional prediction	no functional prediction	-	-	0.32326	0.28637	0.11907	0.2429	0.31286	0.13093	0.39575	0.279847	0.867975	-0.204274		3	3
fig|6666666.87991.peg.2838	ID2838	no functional prediction	no functional prediction	-	PL1	0.18821	0.16617	0.25793	0.204103	1.0595	1.0559	0.87959	0.99833	0.204445	-2.29022	X	3	3
fig|6666666.87991.peg.1771	ID1771	no functional prediction	no functional prediction	-	-	0.28818	0.15287	0.1695	0.203517	0.15671		0.18437	0.17054	1.19337	0.255037		3	2
fig|6666666.87991.peg.161	ID161	no functional prediction	no functional prediction	-	SLH-SLH-SLH-GH10-CBM9-CBM22-CBM22-CBM22	0.16021	0.21112	0.179	0.183443	0.18607	0.23131	0.21611	0.211163	0.868727	-0.203025		3	3
fig|6666666.87991.peg.902	ID902	no functional prediction	no functional prediction	-	-	0.23632	0.18905	0.12227	0.182547	0.18097	0.16948	0.20268	0.184377	0.990075	-0.0143908		3	3
fig|6666666.87991.peg.4645	ID4645	Energy metabolism	Other	phosphoenolpyruvate carboxylase	-	0.0043302	0.001886		0.0031081	0.011303	0.012173	0.019335	0.0142703	0.217801	-2.19891	X	2	3
fig|6666666.87991.peg.2816	ID2816	no functional prediction	no functional prediction	-	-	0.15972	0.13692	0.22566	0.1741	0.099797	0.1242	0.15174	0.125246	1.39007	0.475156		3	3
fig|6666666.87991.peg.414	ID414	no functional prediction	no functional prediction	-	-	0.22504	0.12897	0.15015	0.168053	0.21256	0.09157	0.25665	0.186927	0.899033	-0.153553		3	3
fig|6666666.87991.peg.6186	ID6186	no functional prediction	no functional prediction	-	-	0.0069135		0.01252	0.00971675	0.045116	0.029154	0.049936	0.041402	0.234693	-2.09115	X	1	3
fig|6666666.87991.peg.4134	ID4134	no functional prediction	no functional prediction	-	-	0.12293	0.13847	0.13818	0.133193	0.15215	0.12513	0.17814	0.151807	0.877388	-0.188713		3	3
fig|6666666.87991.peg.272	ID272	no functional prediction	no functional prediction	-	-	0.18122	0.0877	0.12965	0.132857	0.25185	0.066041	0.19392	0.170604	0.778744	-0.360778		3	3
fig|6666666.87991.peg.4335	ID4335	Energy metabolism	Sugars	5-deoxy-glucuronate isomerase	-	0.037394	0.018793		0.0280935	0.12671	0.11726	0.10577	0.11658	0.24098	-2.05301	X	2	3
fig|6666666.87991.peg.4494	ID4494	no functional prediction	no functional prediction	-	-	0.016992	0.020352	0.034874	0.0240727	0.11643	0.10032	0.082565	0.0997717	0.241278	-2.05123	X	3	3
fig|6666666.87991.peg.5075	ID5075	no functional prediction	no functional prediction	-	-	0.10002	0.22928	0.057198	0.128833	0.042941	0.036998	0.076046	0.051995	2.47779	1.30905		3	3
fig|6666666.87991.peg.5507	ID5507	no functional prediction	no functional prediction	-	-	0.11022		0.1433	0.12676	0.12448	0.11917	0.15588	0.133177	0.951818	-0.0712418		2	3
fig|6666666.87991.peg.4492	ID4492	Energy metabolism	Sugars	xylulokinase	-	0.0089824	0.0081506		0.0085665	0.036636	0.027356	0.041287	0.035093	0.244109	-2.03441	X	2	3
fig|6666666.87991.peg.1649	ID1649	Transport and binding proteins	Carbohydrates, organic alcohols, and acids	carbohydrate ABC transporter substrate-binding protein, CPR_0540 family	-	0.0093653	0.0061186	0.011307	0.0089303	0.027502	0.042126	0.039357	0.0363283	0.245822	-2.02431	X	3	3
fig|6666666.87991.peg.274	ID274	no functional prediction	no functional prediction	-	-	0.16809	0.083887	0.10146	0.117812	0.14854	0.088602	0.11037	0.115837	1.01705	0.0243903		3	3
fig|6666666.87991.peg.4888	ID4888	no functional prediction	no functional prediction	-	-	0.10727	0.06702	0.16772	0.114003	0.068856	0.059326	0.062355	0.0635123	1.79498	0.843967		3	3
fig|6666666.87991.peg.3570	ID3570	no functional prediction	no functional prediction	-	-	0.10337	0.098487	0.1352	0.112352	0.098374	0.10898	0.11878	0.108711	1.03349	0.0475277		3	3
fig|6666666.87991.peg.6470	ID6470	no functional prediction	no functional prediction	-	-	0.12701	0.033731	0.17204	0.110927	0.088442	0.076201	0.077296	0.0806463	1.37547	0.45993		3	3
fig|6666666.87991.peg.5377	ID5377	no functional prediction	no functional prediction	-	-	0.086737	0.11468	0.12716	0.109526	0.1314	0.12192	0.10577	0.119697	0.915027	-0.128114		3	3
fig|6666666.87991.peg.3449	ID3449	no functional prediction	no functional prediction	-	-	0.18319	0.020635	0.1144	0.106075	0.051529	0.10211	0.099551	0.0843967	1.25686	0.329827		3	3
fig|6666666.87991.peg.1670	ID1670	no functional prediction	no functional prediction	-	GH30	0.081663	0.067998	0.16625	0.105304	0.088819	0.074275	0.084114	0.0824027	1.27792	0.353793		3	3
fig|6666666.87991.peg.2877	ID2877	no functional prediction	no functional prediction	-	-	0.087696	0.090464	0.12816	0.102107	0.11672	0.14598	0.10305	0.121917	0.837512	-0.255818		3	3
fig|6666666.87991.peg.727	ID727	no functional prediction	no functional prediction	-	-	0.1231	0.10149	0.080677	0.101756	0.088939	0.059326	0.08314	0.077135	1.31919	0.399652		3	3
fig|6666666.87991.peg.3569	ID3569	no functional prediction	no functional prediction	-	-	0.11027	0.097445	0.094536	0.10075	0.099071	0.11231	0.09444	0.10194	0.988327	-0.0169404		3	3
fig|6666666.87991.peg.3133	ID3133	no functional prediction	no functional prediction	-	-	0.07322	0.1139	0.11365	0.100257	0.11945	0.073515	0.10303	0.098665	1.01613	0.0230879		3	3
fig|6666666.87991.peg.5647	ID5647	no functional prediction	no functional prediction	-	-	0.099347	0.084996	0.10709	0.0971443	0.063674	0.074811	0.097852	0.078779	1.23312	0.302319		3	3
fig|6666666.87991.peg.4069	ID4069	no functional prediction	no functional prediction	-	-	0.078577	0.070588	0.13993	0.096365	0.11538	0.091123	0.087714	0.0980723	0.982591	-0.025337		3	3
fig|6666666.87991.peg.454	ID454	Purines, pyrimidines, nucleosides, and nucleotides	Salvage of nucleosides and nucleotides	purine nucleoside phosphorylase I, inosine and guanosine-specific	-	0.014697	0.016004	0.017744	0.0161483	0.062343	0.053714	0.069486	0.0618477	0.261099	-1.93733	X	3	3
fig|6666666.87991.peg.3123	ID3123	no functional prediction	no functional prediction	-	-	0.095021	0.096897	0.085583	0.0925003	0.076281	0.063603	0.057442	0.0657753	1.40631	0.491912		3	3
fig|6666666.87991.peg.1962	ID1962	no classification	no classification	mycofactocin system FadH/OYE family oxidoreductase 2	-	0.0064262	0.011662		0.0090441	0.045431	0.024088	0.033757	0.0344253	0.262716	-1.92842	X	2	3
fig|6666666.87991.peg.5233	ID5233	no functional prediction	no functional prediction	-	CE3	0.087864	0.10763	0.075138	0.0902107	0.1314	0.066899	0.096157	0.098152	0.919091	-0.12172		3	3
fig|6666666.87991.peg.3936	ID3936	no functional prediction	no functional prediction	-	-	0.098911		0.078472	0.0886915					Off PAS	Off PAS		2	off
fig|6666666.87991.peg.928	ID928	no functional prediction	no functional prediction	-	-	0.079321	0.099659	0.081031	0.0866703	0.049773	0.077191	0.048079	0.0583477	1.48541	0.570863		3	3
fig|6666666.87991.peg.3353	ID3353	no functional prediction	no functional prediction	-	-	0.093446	0.1066	0.059094	0.08638	0.072596	0.081313	0.10519	0.0863663	1.00016	0.000228275		3	3
fig|6666666.87991.peg.5947	ID5947	no functional prediction	no functional prediction	-	-	0.055334	0.091494	0.11134	0.086056	0.060183	0.054734	0.03768	0.0508657	1.69183	0.758584		3	3
fig|6666666.87991.peg.1790	ID1790	no functional prediction	no functional prediction	-	-	0.017137	0.01866		0.0178985	0.055915	0.072264		0.0640895	0.279274	-1.84025	X	2	2
fig|6666666.87991.peg.4543	ID4543	no functional prediction	no functional prediction	-	GH10	0.17619	0.1617	0.20359	0.180493	0.69806	0.5413	0.66108	0.63348	0.284923	-1.81135	X	3	3
fig|6666666.87991.peg.1876	ID1876	no functional prediction	no functional prediction	-	-	0.10481	0.054062	0.093241	0.0840377	0.054	0.046526	0.057958	0.052828	1.59078	0.669733		3	3
fig|6666666.87991.peg.188	ID188	no functional prediction	no functional prediction	-	-	0.10068	0.066993	0.081031	0.0829013	0.15512	0.047172	0.073453	0.091915	0.901935	-0.148905		3	3
fig|6666666.87991.peg.3485	ID3485	no functional prediction	no functional prediction	-	-	0.06317	0.051588	0.13346	0.0827393					Off PAS	Off PAS		3	off
fig|6666666.87991.peg.4136	ID4136	no functional prediction	no functional prediction	-	-	0.018731	0.16316	0.056533	0.0794747	0.045837	0.11848	0.13529	0.099869	0.795789	-0.329542		3	3
fig|6666666.87991.peg.2472	ID2472	no functional prediction	no functional prediction	-	-	0.10505	0.082616	0.049323	0.0789963	0.019043		0.030659	0.024851	3.1788	1.66848		3	2
fig|6666666.87991.peg.3705	ID3705	no functional prediction	no functional prediction	-	-	0.097854	0.081963	0.054526	0.0781143			0.059312	0.059312	1.31701	0.397263		3	1
fig|6666666.87991.peg.5094	ID5094	no functional prediction	no functional prediction	-	-	0.076376			0.076376	0.09062			0.09062	0.842816	-0.24671		1	1
fig|6666666.87991.peg.4948	ID4948	no functional prediction	no functional prediction	-	-	0.042226	0.030653	0.043426	0.0387683	0.12757	0.14289	0.13761	0.136023	0.285012	-1.8109	X	3	3
fig|6666666.87991.peg.5045	ID5045	no functional prediction	no functional prediction	-	-	0.038722	0.14336	0.032724	0.071602	0.094759	0.065315	0.061023	0.073699	0.971546	-0.0416452		3	3
fig|6666666.87991.peg.1944	ID1944	no functional prediction	no functional prediction	-	-	0.068461	0.0877	0.058342	0.071501	0.09855	0.10189	0.14808	0.116173	0.615468	-0.700244		3	3
fig|6666666.87991.peg.4368	ID4368	no functional prediction	no functional prediction	-	-	0.038583	0.10503	0.069871	0.0711613	0.031473			0.031473	2.26103	1.17698		3	1
fig|6666666.87991.peg.1951	ID1951	no functional prediction	no functional prediction	-	-	0.099062	0.028139	0.083198	0.070133	0.028107	0.036325	0.016969	0.0271337	2.58472	1.37001		3	3
fig|6666666.87991.peg.1384	ID1384	no functional prediction	no functional prediction	-	AA10-CBM12	0.08307	0.037361	0.089389	0.06994	0.091331	0.10408	0.087749	0.0943867	0.740994	-0.432465		3	3
fig|6666666.87991.peg.2083	ID2083	no functional prediction	no functional prediction	-	-	0.11093	0.057767	0.040758	0.0698183	0.086551	0.040675	0.057003	0.0614097	1.13693	0.18514		3	3
fig|6666666.87991.peg.1514	ID1514	no functional prediction	no functional prediction	-	PL9	0.050045	0.057899	0.098181	0.0687083	0.066338	0.057156	0.065723	0.0630723	1.08936	0.123478		3	3
fig|6666666.87991.peg.2021	ID2021	no functional prediction	no functional prediction	-	-	0.059757	0.067897	0.072144	0.0665993	0.067819	0.13513	0.1126	0.105183	0.633176	-0.659322		3	3
fig|6666666.87991.peg.3071	ID3071	no functional prediction	no functional prediction	-	-	0.059862	0.04148	0.091981	0.064441	0.035513			0.035513	1.81457	0.859632		3	1
fig|6666666.87991.peg.3992	ID3992	no functional prediction	no functional prediction	-	-	0.055821	0.078149	0.057765	0.0639117	0.03903	0.044837	0.073308	0.0523917	1.21988	0.286742		3	3
fig|6666666.87991.peg.887	ID887	no functional prediction	no functional prediction	-	-	0.036889	0.060252	0.089072	0.062071		0.095065	0.080743	0.087904	0.706123	-0.502009		3	2
fig|6666666.87991.peg.2795	ID2795	no functional prediction	no functional prediction	-	GH48-CBM3	0.059059	0.054662	0.071301	0.061674	0.0048176	0.0031131	0.0029085	0.00361307	17.0697	4.09337		3	3
fig|6666666.87991.peg.2746	ID2746	Central intermediary metabolism	Sulfur metabolism	FMN reductase	AA6	0.012651	0.0091833		0.0109172		0.035564	0.038765	0.0371645	0.293752	-1.76733	X	2	2
fig|6666666.87991.peg.4196	ID4196	no functional prediction	no functional prediction	-	-	0.06317	0.074517	0.044488	0.060725	0.077294	0.044397	0.055306	0.058999	1.02925	0.0416001		3	3
fig|6666666.87991.peg.5891	ID5891	no functional prediction	no functional prediction	-	-	0.050691	0.079727	0.054398	0.0616053	0.29404	0.14251	0.18492	0.207157	0.297385	-1.7496	X	3	3
fig|6666666.87991.peg.3758	ID3758	no functional prediction	no functional prediction	-	GH43	0.056477	0.024064	0.053362	0.0446343	0.14823	0.16223	0.13222	0.14756	0.302483	-1.72508	X	3	3
fig|6666666.87991.peg.2834	ID2834	Energy metabolism	ATP-proton motive force interconversion	ATP synthase F0, B subunit	-	0.02983	0.027068	0.024009	0.026969	0.048666	0.11182	0.10447	0.0883187	0.30536	-1.71142	X	3	3
fig|6666666.87991.peg.6428	ID6428	no functional prediction	no functional prediction	-	-	0.051659	0.051137	0.068038	0.0569447	0.072787	0.069314	0.067843	0.0699813	0.813712	-0.297409		3	3
fig|6666666.87991.peg.1369	ID1369	no functional prediction	no functional prediction	-	PL3	0.076188	0.051356	0.039421	0.055655	0.77538	0.86185	1.8772	1.17148	0.0475084	-4.39567		3	3
fig|6666666.87991.peg.1268	ID1268	no functional prediction	no functional prediction	-	-	0.070459	0.066139	0.029333	0.0553103	0.061439	0.052935	0.046266	0.0535467	1.03294	0.0467523		3	3
fig|6666666.87991.peg.451	ID451	no functional prediction	no functional prediction	-	-	0.062355	0.062239	0.03764	0.054078	0.042387	0.029216	0.027296	0.0329663	1.6404	0.714048		3	3
fig|6666666.87991.peg.245	ID245	no functional prediction	no functional prediction	-	-	0.038353	0.069603		0.053978					Off PAS	Off PAS		2	off
fig|6666666.87991.peg.3466	ID3466	no functional prediction	no functional prediction	-	-	0.049717	0.086617	0.024009	0.0534477	0.064889			0.064889	0.823678	-0.279847		3	1
fig|6666666.87991.peg.5711	ID5711	no functional prediction	no functional prediction	-	-	0.058458	0.045972	0.054892	0.0531073	0.13776	0.10043	0.13222	0.12347	0.430123	-1.21718		3	3
fig|6666666.87991.peg.2532	ID2532	no functional prediction	no functional prediction	-	-	0.070746	0.035554	0.052561	0.0529537	0.044392	0.038248	0.064321	0.048987	1.08097	0.112332		3	3
fig|6666666.87991.peg.3134	ID3134	no functional prediction	no functional prediction	-	-	0.070917	0.060673	0.024462	0.0520173	0.18181	0.12817	0.1397	0.149893	0.347029	-1.52687		3	3
fig|6666666.87991.peg.960	ID960	no functional prediction	no functional prediction	-	-	0.047673	0.060106	0.045438	0.0510723	0.094149	0.067011	0.095558	0.0855727	0.59683	-0.744608		3	3
fig|6666666.87991.peg.4432	ID4432	no functional prediction	no functional prediction	-	-	0.05753	0.053694	0.039689	0.0503043	0.040224	0.057762	0.043173	0.047053	1.0691	0.096396		3	3
fig|6666666.87991.peg.5951	ID5951	no functional prediction	no functional prediction	-	-	0.044132	0.050458	0.055945	0.0501783	0.0108	0.015509	0.011592	0.0126337	3.97179	1.98979		3	3
fig|6666666.87991.peg.2182	ID2182	no functional prediction	no functional prediction	-	GH5-CBM46-CBM46	0.044901	0.032085	0.071149	0.0493783	0.041205	0.03353	0.031326	0.0353537	1.3967	0.482018		3	3
fig|6666666.87991.peg.1440	ID1440	no functional prediction	no functional prediction	-	-			0.048619	0.048619	0.3942		0.060442	0.227321	0.213878	-2.22514		1	2
fig|6666666.87991.peg.1323	ID1323	no functional prediction	no functional prediction	-	-	0.043282	0.038932	0.063613	0.048609	0.076752	0.066129	0.059312	0.0673977	0.721227	-0.471475		3	3
fig|6666666.87991.peg.4707	ID4707	no functional prediction	no functional prediction	-	-	0.039503	0.045403	0.058289	0.0477317	0.057286	0.037018	0.034585	0.042963	1.11099	0.151852		3	3
fig|6666666.87991.peg.242	ID242	Fatty acid and phospholipid metabolism	Biosynthesis	3-oxoacyl-[acyl-carrier-protein] reductase	-	0.0065481	0.010695	0.015811	0.011018	0.032049	0.018409	0.051597	0.0340183	0.323885	-1.62645	X	3	3
fig|6666666.87991.peg.3239	ID3239	no functional prediction	no functional prediction	-	-	0.046024			0.046024					Off PAS	Off PAS		1	off
fig|6666666.87991.peg.2639	ID2639	no functional prediction	no functional prediction	-	-	0.060623		0.031367	0.045995	0.056516	0.097388	0.10236	0.0854213	0.538449	-0.893119		2	3
fig|6666666.87991.peg.4772	ID4772	no functional prediction	no functional prediction	-	-	0.058968	0.045416	0.032991	0.0457917	0.056314	0.04852	0.026443	0.043759	1.04645	0.0655053		3	3
fig|6666666.87991.peg.5662	ID5662	no functional prediction	no functional prediction	-	-	0.046377	0.040399	0.050392	0.0457227	0.068096	0.047806	0.058876	0.0582593	0.784813	-0.34958		3	3
fig|6666666.87991.peg.1885	ID1885	Energy metabolism	Sugars	inositol 2-dehydrogenase	GH109	0.020652	0.022487	0.019946	0.0210283	0.090969	0.049349	0.040682	0.0603333	0.348536	-1.52062	X	3	3
fig|6666666.87991.peg.6239	ID6239	no functional prediction	no functional prediction	-	-	0.032056	0.069811	0.029026	0.043631	0.058836	0.050693	0.047361	0.0522967	0.834298	-0.261365		3	3
fig|6666666.87991.peg.4883	ID4883	no functional prediction	no functional prediction	-	-	0.040271	0.04385	0.041673	0.0419313	0.037543	0.02426		0.0309015	1.35694	0.440352		3	2
fig|6666666.87991.peg.531	ID531	Amino acid biosynthesis	Glutamate family	2-dehydro-3-deoxyphosphogluconate aldolase/4-hydroxy-2-oxoglutarate aldolase	-	0.1312	0.099208	0.1144	0.114936	0.36269	0.26126	0.28238	0.30211	0.380444	-1.39424	X	3	3
fig|6666666.87991.peg.5485	ID5485	Biosynthesis of cofactors, prosthetic groups, and carriers	Heme, porphyrin, and cobalamin	ferrochelatase	-	0.012744	0.008326	0.012309	0.0111263	0.024949	0.032244	0.026778	0.0279903	0.397506	-1.33095	X	3	3
fig|6666666.87991.peg.4476	ID4476	Transport and binding proteins	Other	NAD nucleotidase	SLH	0.01481	0.016126	0.016504	0.0158133	0.03903	0.038432	0.040394	0.0392853	0.402525	-1.31285	X	3	3
fig|6666666.87991.peg.6312	ID6312	Energy metabolism	Fermentation	acetoin reductases	-	0.0062923	0.0068516		0.00657195	0.010266	0.013267	0.024791	0.016108	0.407993	-1.29338	X	2	3
fig|6666666.87991.peg.4042	ID4042	no functional prediction	no functional prediction	-	-	0.049923	0.025368	0.040181	0.0384907	0.63528	0.4304	0.79985	0.621843	0.0618977	-4.01397		3	3
fig|6666666.87991.peg.2720	ID2720	no functional prediction	no functional prediction	-	-			0.038383	0.038383			0.041752	0.041752	0.919309	-0.121378		1	1
fig|6666666.87991.peg.107	ID107	no functional prediction	no functional prediction	-	-	0.037558			0.037558	0.020425	0.017598	0.021922	0.0199817	1.87962	0.910443		1	3
fig|6666666.87991.peg.5602	ID5602	Amino acid biosynthesis	Aspartate family	4-hydroxy-tetrahydrodipicolinate reductase	-	0.021116	0.009854	0.010926	0.0139653	0.044292	0.025441	0.031692	0.0338083	0.413074	-1.27553	X	3	3
fig|6666666.87991.peg.6098	ID6098	no functional prediction	no functional prediction	-	-	0.034518			0.034518					Off PAS	Off PAS		1	off
fig|6666666.87991.peg.3000	ID3000	no functional prediction	no functional prediction	-	-	0.038583	0.028008	0.036876	0.034489	0.062946	0.042935	0.031669	0.04585	0.752214	-0.410785		3	3
fig|6666666.87991.peg.6177	ID6177	no functional prediction	no functional prediction	-	GH5	0.039683	0.028807	0.033714	0.034068	0.055149	0.043385	0.030883	0.043139	0.789726	-0.340575		3	3
fig|6666666.87991.peg.6265	ID6265	no functional prediction	no functional prediction	-	CE3	0.017284	0.030112	0.054253	0.033883	0.045116	0.034013	0.027238	0.0354557	0.955644	-0.0654546		3	3
fig|6666666.87991.peg.736	ID736	no functional prediction	no functional prediction	-	-	0.032874	0.039376	0.027782	0.033344	0.037543		0.043173	0.040358	0.826205	-0.275427		3	2
fig|6666666.87991.peg.3195	ID3195	no functional prediction	no functional prediction	-	-	0.030606	0.029818	0.038895	0.0331063	0.01314	0.0090571	0.0084618	0.0102196	3.23948	1.69576		3	3
fig|6666666.87991.peg.2016	ID2016	no functional prediction	no functional prediction	-	-	0.032217	0.03508	0.031116	0.0328043	0.05256	0.054342	0.033847	0.0469163	0.699209	-0.516204		3	3
fig|6666666.87991.peg.6327	ID6327	no functional prediction	no functional prediction	-	-	0.017259	0.031322	0.048619	0.0324	0.037543	0.07278	0.045331	0.0518847	0.624462	-0.679314		3	3
fig|6666666.87991.peg.518	ID518	no functional prediction	no functional prediction	-	-	0.024407		0.039288	0.0318475		0.022871		0.022871	1.39248	0.477661		2	1
fig|6666666.87991.peg.4147	ID4147	no functional prediction	no functional prediction	-	-		0.030241		0.030241					Off PAS	Off PAS		1	off
fig|6666666.87991.peg.4066	ID4066	no functional prediction	no functional prediction	-	-	0.033559	0.036542	0.020258	0.0301197	0.050839	0.023586	0.01574	0.030055	1.00215	0.00310078		3	3
fig|6666666.87991.peg.2734	ID2734	no functional prediction	no functional prediction	-	-	0.02983			0.02983	0.019467			0.019467	1.53234	0.615733		1	1
fig|6666666.87991.peg.4850	ID4850	no functional prediction	no functional prediction	-	-	0.029288			0.029288					Off PAS	Off PAS		1	off
fig|6666666.87991.peg.4965	ID4965	Amino acid biosynthesis	Pyruvate family	ketol-acid reductoisomerase	-	0.49301	0.51291	0.62173	0.54255	1.1348	1.4512	1.343	1.30967	0.414266	-1.27137	X	3	3
fig|6666666.87991.peg.1194	ID1194	no functional prediction	no functional prediction	-	-	0.043147	0.026101	0.017364	0.0288707	0.015643	0.020217	0.044072	0.026644	1.08357	0.115794		3	3
fig|6666666.87991.peg.3189	ID3189	no functional prediction	no functional prediction	-	GH26-CBM46-CBM46-CBM35-CBM3	0.03563	0.012251	0.038487	0.0287893	0.024475	0.018452	0.01847	0.0204657	1.40671	0.492329		3	3
fig|6666666.87991.peg.120	ID120	no functional prediction	no functional prediction	-	CE1	0.027236	0.029657	0.028185	0.0283593	0.019043	0.016408	0.030659	0.0220367	1.28692	0.363918		3	3
fig|6666666.87991.peg.5232	ID5232	no functional prediction	no functional prediction	-	-	0.037838	0.032373	0.013052	0.0277543	0.044094	0.022795	0.014198	0.027029	1.02684	0.0382049		3	3
fig|6666666.87991.peg.1222	ID1222	no functional prediction	no functional prediction	-	-	0.013536	0.044219	0.024514	0.027423	0.022084	0.019027	0.017777	0.0196293	1.39704	0.482375		3	3
fig|6666666.87991.peg.1182	ID1182	no functional prediction	no functional prediction	-	-	0.032217	0.01754	0.032412	0.0273897	0.01752		0.021155	0.0193375	1.4164	0.50223		3	2
fig|6666666.87991.peg.270	ID270	no functional prediction	no functional prediction	-	-		0.027124		0.027124					Off PAS	Off PAS		1	off
fig|6666666.87991.peg.1504	ID1504	no functional prediction	no functional prediction	-	-	0.032741	0.02139		0.0270655	0.042732		0.017199	0.0299655	0.903222	-0.146847		2	2
fig|6666666.87991.peg.106	ID106	no functional prediction	no functional prediction	-	-	0.02696			0.02696					Off PAS	Off PAS		1	off
fig|6666666.87991.peg.6182	ID6182	no functional prediction	no functional prediction	-	-	0.026461			0.026461	0.037774	0.055793	0.052126	0.0485643	0.544865	-0.87603		1	3
fig|6666666.87991.peg.4632	ID4632	no functional prediction	no functional prediction	-	GH18-CBM12	0.031111	0.032621	0.015302	0.0263447	0.18046	0.20731	0.16948	0.18575	0.141829	-2.81778		3	3
fig|6666666.87991.peg.596	ID596	no functional prediction	no functional prediction	-	-	0.017509	0.019065	0.042277	0.0262837	0.038087	0.041019	0.030659	0.0365883	0.718362	-0.477217		3	3
fig|6666666.87991.peg.5707	ID5707	no functional prediction	no functional prediction	-	-	0.0093653	0.010198		0.00978165	0.022919	0.019747	0.024598	0.0224213	0.436265	-1.19672	X	2	3
fig|6666666.87991.peg.4990	ID4990	no functional prediction	no functional prediction	-	-	0.038815	0.015849	0.023431	0.0260317	0.023747			0.023747	1.09621	0.132522		3	1
fig|6666666.87991.peg.5985	ID5985	Transport and binding proteins	Amino acids, peptides and amines	putative 2-aminoethylphosphonate ABC transporter, ATP-binding protein	-	0.21751	0.36815	0.35099	0.312217	0.71672	0.76586	0.6533	0.71196	0.438531	-1.18925	X	3	3
fig|6666666.87991.peg.1547	ID1547	no functional prediction	no functional prediction	-	GH43-CBM66-CBM6-CBM66	0.020551	0.02664	0.029537	0.025576	0.022352	0.015132	0.019278	0.0189207	1.35175	0.434828		3	3
fig|6666666.87991.peg.377	ID377	Transport and binding proteins	Carbohydrates, organic alcohols, and acids	carbohydrate ABC transporter, N-acetylglucosamine/diacetylchitobiose-binding protein	-	0.062092	0.073405	0.087813	0.0744367	0.16208	0.17456	0.16309	0.166577	0.446861	-1.1621	X	3	3
fig|6666666.87991.peg.470	ID470	Biosynthesis of cofactors, prosthetic groups, and carriers	Riboflavin, FMN, and FAD	6,7-dimethyl-8-ribityllumazine synthase	-	0.15589	0.11882	0.11292	0.12921	0.35605	0.21912	0.27979	0.284987	0.45339	-1.14118	X	3	3
fig|6666666.87991.peg.3709	ID3709	no functional prediction	no functional prediction	-	CE3	0.014711	0.034039	0.02442	0.02439	0.021	0.018093		0.0195465	1.24779	0.319379		3	2
fig|6666666.87991.peg.878	ID878	no functional prediction	no functional prediction	-	-	0.026779	0.035888	0.0099475	0.0242048	0.080654	0.052119	0.035167	0.05598	0.432384	-1.20962		3	3
fig|6666666.87991.peg.1595	ID1595	no functional prediction	no functional prediction	-	-	0.022167	0.028965	0.02141	0.0241807	0.026521	0.024928	0.02523	0.0255597	0.946048	-0.080015		3	3
fig|6666666.87991.peg.3870	ID3870	Biosynthesis of cofactors, prosthetic groups, and carriers	Riboflavin, FMN, and FAD	diaminohydroxyphosphoribosylaminopyrimidine reductase	-	0.016867	0.02755	0.030546	0.0249877	0.061916	0.053347	0.049841	0.0550347	0.454035	-1.13912	X	3	3
fig|6666666.87991.peg.2708	ID2708	no functional prediction	no functional prediction	-	GH25	0.023459	0.028382	0.018881	0.023574	0.025514			0.025514	0.923963	-0.114093		3	1
fig|6666666.87991.peg.5506	ID5506	no functional prediction	no functional prediction	-	-	0.021057	0.011464	0.038132	0.023551	0.017176	0.022199	0.034566	0.024647	0.955532	-0.0656237		3	3
fig|6666666.87991.peg.2354	ID2354	no functional prediction	no functional prediction	-	-	0.010195	0.022203	0.036926	0.023108	0.012475	0.021496	0.020083	0.018018	1.2825	0.358954		3	3
fig|6666666.87991.peg.2091	ID2091	no functional prediction	no functional prediction	-	-	0.022582			0.022582					Off PAS	Off PAS		1	off
fig|6666666.87991.peg.4372	ID4372	no functional prediction	no functional prediction	-	-	0.021195	0.023079		0.022137					Off PAS	Off PAS		2	off
fig|6666666.87991.peg.4993	ID4993	no functional prediction	no functional prediction	-	-	0.022006			0.022006	0.021541			0.021541	1.02159	0.0308117		1	1
fig|6666666.87991.peg.2452	ID2452	no functional prediction	no functional prediction	-	CBM32	0.037526	0.012807	0.015553	0.021962	0.0063964	0.0039365	0.0058844	0.00540577	4.0627	2.02244		3	3
fig|6666666.87991.peg.2568	ID2568	no functional prediction	no functional prediction	-	-		0.021654		0.021654					Off PAS	Off PAS		1	off
fig|6666666.87991.peg.2638	ID2638	Protein fate	Protein folding and stabilization	chaperonin GroL	-	0.20321	0.29556	0.33487	0.27788	0.40654	0.94032	0.48698	0.61128	0.454587	-1.13737	X	3	3
fig|6666666.87991.peg.1437	ID1437	no functional prediction	no functional prediction	-	-	0.030053	0.01309		0.0215715	0.058836	0.016898		0.037867	0.569665	-0.811815		2	2
fig|6666666.87991.peg.290	ID290	no functional prediction	no functional prediction	-	-		0.020395	0.022613	0.021504	0.030558			0.030558	0.703711	-0.506945		2	1
fig|6666666.87991.peg.1217	ID1217	no functional prediction	no functional prediction	-	-	0.014382	0.031322	0.017364	0.0210227	0.12514	0.11119	0.0787	0.10501	0.200197	-2.32051		3	3
fig|6666666.87991.peg.5581	ID5581	no functional prediction	no functional prediction	-	-	0.024499	0.020008	0.018486	0.0209977			0.0080436	0.0080436	2.61048	1.38432		3	1
fig|6666666.87991.peg.1134	ID1134	no functional prediction	no functional prediction	-	-	0.013204	0.028754		0.020979					Off PAS	Off PAS		2	off
fig|6666666.87991.peg.3881	ID3881	no functional prediction	no functional prediction	-	GH16	0.12914	0.13692	0.10257	0.122877	0.29939	0.23885	0.26332	0.267187	0.459891	-1.12064	X	3	3
fig|6666666.87991.peg.4036	ID4036	no functional prediction	no functional prediction	-	-	0.021695	0.02067	0.019644	0.0206697	0.035394	0.019059	0.021368	0.0252737	0.817834	-0.29012		3	3
fig|6666666.87991.peg.4370	ID4370	no functional prediction	no functional prediction	-	-	0.023689	0.020635	0.01716	0.0204947					Off PAS	Off PAS		3	off
fig|6666666.87991.peg.3232	ID3232	no functional prediction	no functional prediction	-	-	0.032046	0.013958	0.015475	0.020493	0.052281	0.03003	0.042085	0.0414653	0.49422	-1.01677		3	3
fig|6666666.87991.peg.1345	ID1345	no functional prediction	no functional prediction	-	-	0.029673	0.013847	0.017912	0.0204773	0.027663	0.011917	0.011134	0.0169047	1.21134	0.276606		3	3
fig|6666666.87991.peg.2262	ID2262	no functional prediction	no functional prediction	-	-	0.039756	0.033669	0.039108	0.037511	0.069663	0.095207	0.079281	0.0813837	0.460916	-1.11743	X	3	3
fig|6666666.87991.peg.5702	ID5702	no functional prediction	no functional prediction	-	-	0.016437	0.014318	0.029767	0.020174	0.026816	0.025415	0.0086345	0.0202885	0.994356	-0.00816504		3	3
fig|6666666.87991.peg.3319	ID3319	Biosynthesis of cofactors, prosthetic groups, and carriers	Other	1-deoxy-D-xylulose-5-phosphate synthase	-	0.099128	0.13762	0.15259	0.129779	0.27089	0.27171	0.29616	0.279587	0.464183	-1.10723	X	3	3
fig|6666666.87991.peg.4383	ID4383	no functional prediction	no functional prediction	-	-	0.017898		0.021608	0.019753			0.01567	0.01567	1.26056	0.334067		2	1
fig|6666666.87991.peg.1127	ID1127	no functional prediction	no functional prediction	-	-	0.019644			0.019644					Off PAS	Off PAS		1	off
fig|6666666.87991.peg.2066	ID2066	no functional prediction	no functional prediction	-	CE15	0.023759	0.02587	0.0086051	0.0194114	0.011628			0.011628	1.66936	0.739299		3	1
fig|6666666.87991.peg.1585	ID1585	no functional prediction	no functional prediction	-	-	0.024895	0.022324	0.010608	0.0192757	0.011945	0.010292	0.011539	0.0112587	1.71207	0.775745		3	3
fig|6666666.87991.peg.6214	ID6214	no functional prediction	no functional prediction	-	-	0.0065748		0.031751	0.0191629					Off PAS	Off PAS		2	off
fig|6666666.87991.peg.5751	ID5751	no functional prediction	no functional prediction	-	-	0.027637		0.0095331	0.018585	0.025765			0.025765	0.721329	-0.47127		2	1
fig|6666666.87991.peg.5723	ID5723	no functional prediction	no functional prediction	-	-	0.015055	0.0081963	0.031807	0.0183528	0.024561	0.031742	0.039541	0.031948	0.574457	-0.799728		3	3
fig|6666666.87991.peg.2290	ID2290	no functional prediction	no functional prediction	-	-	0.013252	0.01443	0.0053329	0.011005	0.028826	0.020697	0.019337	0.0229533	0.47945	-1.06055	X	3	3
fig|6666666.87991.peg.1251	ID1251	no functional prediction	no functional prediction	-	-	0.011186	0.010307	0.011427	0.0109733	0.026673	0.021772	0.019211	0.022552	0.486579	-1.03925	X	3	3
fig|6666666.87991.peg.3045	ID3045	no functional prediction	no functional prediction	-	-	0.0096747	0.026336	0.01752	0.0178436	0.011838	0.027198	0.022235	0.0204237	0.873671	-0.194838		3	3
fig|6666666.87991.peg.1775	ID1775	no functional prediction	no functional prediction	-	-	0.017137			0.017137					Off PAS	Off PAS		1	off
fig|6666666.87991.peg.5894	ID5894	no functional prediction	no functional prediction	-	CBM32	0.0091873	0.020008	0.022183	0.0171261	0.029977			0.029977	0.571308	-0.807659		3	1
fig|6666666.87991.peg.6289	ID6289	no functional prediction	no functional prediction	-	-	0.016664			0.016664					Off PAS	Off PAS		1	off
fig|6666666.87991.peg.4544	ID4544	no functional prediction	no functional prediction	-	GH30	0.025339	0.0078832		0.0166111	0.026575	0.017809	0.016638	0.0203407	0.816645	-0.292219		2	3
fig|6666666.87991.peg.3015	ID3015	no functional prediction	no functional prediction	-	-		0.018793	0.013891	0.016342	0.023464	0.01213	0.018888	0.0181607	0.899857	-0.152233		2	3
fig|6666666.87991.peg.119	ID119	no functional prediction	no functional prediction	-	-	0.0076464	0.0055506		0.0065985	0.012475	0.017914	0.010042	0.013477	0.489612	-1.03029	X	2	3
fig|6666666.87991.peg.2796	ID2796	no functional prediction	no functional prediction	-	GH9-CBM37-CBM3-CBM3	0.017737	0.021947	0.0087601	0.016148					Off PAS	Off PAS		3	off
fig|6666666.87991.peg.5267	ID5267	no functional prediction	no functional prediction	-	-	0.01539	0.016758		0.016074	0.016739	0.028844		0.0227915	0.705263	-0.503767		2	2
fig|6666666.87991.peg.3822	ID3822	no functional prediction	no functional prediction	-	-	0.014319		0.017287	0.015803					Off PAS	Off PAS		2	off
fig|6666666.87991.peg.5332	ID5332	no functional prediction	no functional prediction	-	SLH-SLH-SLH-GH36-CBM35-CBM35-CBM35	0.017922	0.016071	0.013364	0.0157857	0.0068796	0.0088911	0.0076145	0.00779507	2.02508	1.01798		3	3
fig|6666666.87991.peg.3825	ID3825	no functional prediction	no functional prediction	-	GH16	0.022023	0.017129	0.0075967	0.0155829	0.061594	0.061914	0.053713	0.0590737	0.263788	-1.92255		3	3
fig|6666666.87991.peg.3256	ID3256	no functional prediction	no functional prediction	-	-	0.015197			0.015197					Off PAS	Off PAS		1	off
fig|6666666.87991.peg.5952	ID5952	no functional prediction	no functional prediction	-	-	0.012835	0.020964	0.011622	0.0151403	0.02094	0.018042		0.019491	0.776786	-0.364411		3	2
fig|6666666.87991.peg.1056	ID1056	no functional prediction	no functional prediction	-	-	0.016216		0.013052	0.014634			0.014198	0.014198	1.03071	0.0436364		2	1
fig|6666666.87991.peg.4446	ID4446	no functional prediction	no functional prediction	-	GH51	0.021238	0.012452	0.0098618	0.0145173	0.029318	0.013779	0.019309	0.020802	0.697878	-0.518952		3	3
fig|6666666.87991.peg.6187	ID6187	no functional prediction	no functional prediction	-	-	0.014512			0.014512					Off PAS	Off PAS		1	off
fig|6666666.87991.peg.6290	ID6290	no functional prediction	no functional prediction	-	-	0.0207	0.0081963		0.0144481	0.0092102	0.0079355		0.00857285	1.68534	0.753038		2	2
fig|6666666.87991.peg.5914	ID5914	no functional prediction	no functional prediction	-	-	0.0047658	0.018163	0.020138	0.0143556	0.038876	0.036845	0.034423	0.0367147	0.391005	-1.35474		3	3
fig|6666666.87991.peg.4356	ID4356	no functional prediction	no functional prediction	-	-	0.014837	0.018463	0.0076766	0.0136589	0.013832			0.013832	0.987483	-0.018172		3	1
fig|6666666.87991.peg.3208	ID3208	no functional prediction	no functional prediction	-	CBM35	0.016463	0.013789	0.010702	0.0136513	0.012396	0.0053403	0.0083155	0.00868393	1.57202	0.652621		3	3
fig|6666666.87991.peg.4994	ID4994	no functional prediction	no functional prediction	-	-	0.0090496	0.009854	0.021851	0.0135849		0.019081	0.029711	0.024396	0.556848	-0.844644		3	2
fig|6666666.87991.peg.2208	ID2208	no classification	no classification	uncharacterized pyridoxal phosphate-dependent enzyme	-	0.067481	0.059257	0.042049	0.0562623	0.12075	0.11321	0.10863	0.114197	0.492679	-1.02128	X	3	3
fig|6666666.87991.peg.2735	ID2735	no functional prediction	no functional prediction	-	-	0.011577	0.010805	0.01797	0.0134507	0.021585	0.018598	0.017375	0.019186	0.701067	-0.512376		3	3
fig|6666666.87991.peg.6506	ID6506	no functional prediction	no functional prediction	-	-	0.0081976	0.017852		0.0130248					Off PAS	Off PAS		2	off
fig|6666666.87991.peg.1004	ID1004	no functional prediction	no functional prediction	-	-	0.012991			0.012991	0.021193			0.021193	0.612985	-0.706075		1	1
fig|6666666.87991.peg.2845	ID2845	no functional prediction	no functional prediction	-	GH130	0.02568	0.0076261	0.0056369	0.012981					Off PAS	Off PAS		3	off
fig|6666666.87991.peg.4469	ID4469	no functional prediction	no functional prediction	-	-	0.012887			0.012887					Off PAS	Off PAS		1	off
fig|6666666.87991.peg.3479	ID3479	no functional prediction	no functional prediction	-	-		0.012859		0.012859	0.01156	0.0066401	0.012407	0.0102024	1.26039	0.333875		1	3
fig|6666666.87991.peg.1174	ID1174	Transport and binding proteins	Cations and iron carrying compounds	nickel ABC transporter, nickel/metallophore periplasmic binding protein	-	0.23378	0.25612	0.24783	0.24591	0.41397	0.67527	0.39875	0.495997	0.49579	-1.0122	X	3	3
fig|6666666.87991.peg.4710	ID4710	no functional prediction	no functional prediction	-	-	0.013325	0.017734	0.0071498	0.0127363	0.028985	0.012487	0.01361	0.0183607	0.693671	-0.527676		3	3
fig|6666666.87991.peg.5504	ID5504	no functional prediction	no functional prediction	-	-	0.012585			0.012585					Off PAS	Off PAS		1	off
fig|6666666.87991.peg.2928	ID2928	no functional prediction	no functional prediction	-	CE1	0.0089161	0.016181		0.0125486	0.014546	0.01671	0.011709	0.0143217	0.876193	-0.190679		2	3
fig|6666666.87991.peg.3737	ID3737	no functional prediction	no functional prediction	-	-	0.016664	0.014113	0.006706	0.0124943	0.012083	0.013013	0.0072947	0.0107969	1.15721	0.210657		3	3
fig|6666666.87991.peg.2062	ID2062	Transport and binding proteins	Unknown substrate	proposed F420-0 ABC transporter, periplasmic F420-0 binding protein	-	0.0071699		0.0057708	0.00647035	0.015596	0.010078		0.012837	0.504039	-0.988392	X	2	2
fig|6666666.87991.peg.2599	ID2599	no functional prediction	no functional prediction	-	GH36	0.037564	0.015639	0.0080031	0.020402	0.037852	0.038825	0.043528	0.0400683	0.509181	-0.97375	X	3	3
fig|6666666.87991.peg.1737	ID1737	no functional prediction	no functional prediction	-	-	0.0081768	0.0089036	0.019744	0.0122748					Off PAS	Off PAS		3	off
fig|6666666.87991.peg.3792	ID3792	no functional prediction	no functional prediction	-	-	0.012112			0.012112	0.039519	0.025537		0.032528	0.372356	-1.42525		1	2
fig|6666666.87991.peg.99	ID99	no functional prediction	no functional prediction	-	-	0.0077693	0.0141	0.012506	0.0114584	0.012675	0.010921	0.017005	0.0135337	0.846661	-0.240143		3	3
fig|6666666.87991.peg.5225	ID5225	no functional prediction	no functional prediction	-	GH2	0.021425	0.0060483	0.006706	0.0113931	0.010357	0.005577	0.0041684	0.0067008	1.70026	0.765755		3	3
fig|6666666.87991.peg.3139	ID3139	no functional prediction	no functional prediction	-	-			0.011373	0.011373	0.015368			0.015368	0.740044	-0.434317		1	1
fig|6666666.87991.peg.5142	ID5142	no functional prediction	no functional prediction	-	GH42	0.015698	0.0078891	0.010205	0.011264	0.01379	0.011881	0.007929	0.0112	1.00572	0.00822478		3	3
fig|6666666.87991.peg.2336	ID2336	no functional prediction	no functional prediction	-	-	0.010195		0.012309	0.011252					Off PAS	Off PAS		2	off
fig|6666666.87991.peg.3538	ID3538	no functional prediction	no functional prediction	-	-		0.011244		0.011244					Off PAS	Off PAS		1	off
fig|6666666.87991.peg.4642	ID4642	no functional prediction	no functional prediction	-	-	0.011186			0.011186					Off PAS	Off PAS		1	off
fig|6666666.87991.peg.1138	ID1138	no functional prediction	no functional prediction	-	-	0.011155			0.011155					Off PAS	Off PAS		1	off
fig|6666666.87991.peg.2565	ID2565	no functional prediction	no functional prediction	-	-	0.014032	0.0091673	0.010164	0.0111211	0.032049	0.027613	0.011056	0.0235727	0.471779	-1.08382		3	3
fig|6666666.87991.peg.6452	ID6452	no functional prediction	no functional prediction	-	-	0.013768	0.011244	0.0083109	0.0111076	0.011231	0.014515	0.013561	0.0131023	0.84776	-0.238272		3	3
fig|6666666.87991.peg.693	ID693	no functional prediction	no functional prediction	-	-	0.011033			0.011033					Off PAS	Off PAS		1	off
fig|6666666.87991.peg.1758	ID1758	Energy metabolism	Sugars	inositol 2-dehydrogenase	GH109	0.12298	0.097153	0.096073	0.105402	0.24392	0.21694	0.14884	0.203233	0.518626	-0.947235	X	3	3
fig|6666666.87991.peg.5694	ID5694	no functional prediction	no functional prediction	-	GH38	0.020027	0.0066368	0.0063073	0.0109904	0.0071027		0.0057175	0.0064101	1.71454	0.777821		3	2
fig|6666666.87991.peg.4347	ID4347	Energy metabolism	Sugars	xylose isomerase	-	0.27215	0.14817	0.14652	0.188947	0.336	0.36187	0.3888	0.362223	0.52163	-0.9389	X	3	3
fig|6666666.87991.peg.5393	ID5393	no functional prediction	no functional prediction	-	-	0.010787			0.010787					Off PAS	Off PAS		1	off
fig|6666666.87991.peg.5676	ID5676	no functional prediction	no functional prediction	-	-	0.010598			0.010598	0.025934			0.025934	0.408653	-1.29105		1	1
fig|6666666.87991.peg.5234	ID5234	no functional prediction	no functional prediction	-	CE10	0.010068	0.010963		0.0105155					Off PAS	Off PAS		2	off
fig|6666666.87991.peg.3815	ID3815	no functional prediction	no functional prediction	-	-	0.0076271	0.013288		0.0104575					Off PAS	Off PAS		2	off
fig|6666666.87991.peg.5215	ID5215	no functional prediction	no functional prediction	-	-		0.010441		0.010441					Off PAS	Off PAS		1	off
fig|6666666.87991.peg.3910	ID3910	no functional prediction	no functional prediction	-	-	0.0065304	0.014222		0.0103762					Off PAS	Off PAS		2	off
fig|6666666.87991.peg.5721	ID5721	no functional prediction	no functional prediction	-	GH53	0.053079	0.065335	0.061296	0.0599033	0.12801	0.11354	0.096984	0.112845	0.530848	-0.91363	X	3	3
fig|6666666.87991.peg.3290	ID3290	no functional prediction	no functional prediction	-	-	0.0095883	0.010441		0.0100146					Off PAS	Off PAS		2	off
fig|6666666.87991.peg.5271	ID5271	no functional prediction	no functional prediction	-	GH3	0.014946		0.0050122	0.0099791	0.0067732	0.0058357	0.009814	0.0074743	1.33512	0.416971		2	3
fig|6666666.87991.peg.530	ID530	Energy metabolism	Sugars	5-dehydro-2-deoxygluconokinase	-	0.070255	0.060106	0.045438	0.0585997	0.1228	0.10228	0.10215	0.109077	0.537234	-0.896378	X	3	3
fig|6666666.87991.peg.6297	ID6297	no classification	no classification	TIGR00266 family protein	-	0.014319	0.0077956		0.0110573	0.01752		0.023505	0.0205125	0.539052	-0.891504	X	2	2
fig|6666666.87991.peg.2773	ID2773	no functional prediction	no functional prediction	-	GH43	0.0097923	0.013328	0.0059111	0.00967713	0.15976	0.086028	0.086805	0.110864	0.0872881	-3.51807		3	3
fig|6666666.87991.peg.5195	ID5195	no functional prediction	no functional prediction	-	-	0.0096342			0.0096342					Off PAS	Off PAS		1	off
fig|6666666.87991.peg.3753	ID3753	Transport and binding proteins	Carbohydrates, organic alcohols, and acids	carbohydrate ABC transporter, N-acetylglucosamine/diacetylchitobiose-binding protein	-	0.39331	0.34482	0.47484	0.404323	0.58976	0.93498	0.70642	0.74372	0.54365	-0.87925	X	3	3
fig|6666666.87991.peg.5613	ID5613	no functional prediction	no functional prediction	-	-	0.0074232	0.012124	0.008962	0.00950307			0.0097487	0.0097487	0.974803	-0.0368167		3	1
fig|6666666.87991.peg.6429	ID6429	no functional prediction	no functional prediction	-	-	0.0050339	0.0091354	0.01418	0.00944977					Off PAS	Off PAS		3	off
fig|6666666.87991.peg.1958	ID1958	no functional prediction	no functional prediction	-	GH2	0.017076	0.0041319	0.0068719	0.00935993	0.0077385	0.0040005		0.0058695	1.59467	0.673261		3	2
fig|6666666.87991.peg.2626	ID2626	no functional prediction	no functional prediction	-	-	0.0093112			0.0093112					Off PAS	Off PAS		1	off
fig|6666666.87991.peg.244	ID244	no functional prediction	no functional prediction	-	-	0.0087545	0.0095326		0.00914355					Off PAS	Off PAS		2	off
fig|6666666.87991.peg.1314	ID1314	no functional prediction	no functional prediction	-	-		0.0091354		0.0091354		0.011793		0.011793	0.774646	-0.368391		1	1
fig|6666666.87991.peg.5099	ID5099	no classification	no classification	HAD hydrolase, TIGR02253 family	-	0.045248	0.059124	0.076479	0.0602837	0.10335	0.097525	0.11885	0.106575	0.565645	-0.82203	X	3	3
fig|6666666.87991.peg.4434	ID4434	Energy metabolism	Electron transport	cytochrome c oxidase, cbb3-type, subunit III	-	0.027073		0.032685	0.029879	0.044168	0.057082	0.053331	0.051527	0.579871	-0.786197	X	2	3
fig|6666666.87991.peg.1819	ID1819	no functional prediction	no functional prediction	-	-		0.0088885		0.0088885					Off PAS	Off PAS		1	off
fig|6666666.87991.peg.2607	ID2607	no functional prediction	no functional prediction	-	SLH-SLH	0.0055623	0.012113		0.00883765					Off PAS	Off PAS		2	off
fig|6666666.87991.peg.2752	ID2752	no classification	no classification	thiosulfohydrolase SoxB	CBM50	0.053784	0.048316	0.069803	0.057301	0.087746	0.10773	0.095355	0.0969437	0.591075	-0.758586	X	3	3
fig|6666666.87991.peg.5490	ID5490	no functional prediction	no functional prediction	-	-		0.0083524		0.0083524					Off PAS	Off PAS		1	off
fig|6666666.87991.peg.2146	ID2146	no functional prediction	no functional prediction	-	-	0.0079744	0.0086832		0.0083288			0.015709	0.015709	0.530193	-0.915411		2	1
fig|6666666.87991.peg.3723	ID3723	no functional prediction	no functional prediction	-	-	0.0049717	0.010827	0.0090035	0.0082674					Off PAS	Off PAS		3	off
fig|6666666.87991.peg.5282	ID5282	no functional prediction	no functional prediction	-	GH42	0.0081709			0.0081709					Off PAS	Off PAS		1	off
fig|6666666.87991.peg.418	ID418	no functional prediction	no functional prediction	-	-		0.0092316	0.0068237	0.00802765			0.011134	0.011134	0.721003	-0.471922		2	1
fig|6666666.87991.peg.5273	ID5273	no functional prediction	no functional prediction	-	GH31	0.014606	0.0068161	0.0025191	0.0079804	0.023829	0.011732	0.016441	0.017334	0.46039	-1.11907		3	3
fig|6666666.87991.peg.262	ID262	no functional prediction	no functional prediction	-	-	0.0079744			0.0079744	0.01301			0.01301	0.612944	-0.706173		1	1
fig|6666666.87991.peg.1329	ID1329	no functional prediction	no functional prediction	-	-	0.0042502	0.01157		0.0079101	0.006934	0.014936	0.0055817	0.00915057	0.864438	-0.210165		2	3
fig|6666666.87991.peg.4524	ID4524	no functional prediction	no functional prediction	-	CE2	0.0085911	0.007016		0.00780355					Off PAS	Off PAS		2	off
fig|6666666.87991.peg.3927	ID3927	no functional prediction	no functional prediction	-	CBM67-GH78	0.014458	0.0037043	0.005134	0.00776543	0.0041626		0.0044677	0.00431515	1.79957	0.847656		3	2
fig|6666666.87991.peg.5036	ID5036	no functional prediction	no functional prediction	-	-	0.0075697			0.0075697	0.01235	0.0042561		0.00830305	0.911677	-0.133405		1	2
fig|6666666.87991.peg.2778	ID2778	no functional prediction	no functional prediction	-	GH18		0.0075604		0.0075604					Off PAS	Off PAS		1	off
fig|6666666.87991.peg.2817	ID2817	no functional prediction	no functional prediction	-	-	0.0057325	0.009363		0.00754775			0.0075283	0.0075283	1.00258	0.00372252		2	1
fig|6666666.87991.peg.1115	ID1115	no functional prediction	no functional prediction	-	-		0.0075279		0.0075279					Off PAS	Off PAS		1	off
fig|6666666.87991.peg.3889	ID3889	no functional prediction	no functional prediction	-	-		0.0075172		0.0075172	0.011263			0.011263	0.667424	-0.583324		1	1
fig|6666666.87991.peg.2810	ID2810	no functional prediction	no functional prediction	-	-	0.0074923			0.0074923	0.012223	0.021063	0.014759	0.016015	0.46783	-1.09594		1	3
fig|6666666.87991.peg.4146	ID4146	no functional prediction	no functional prediction	-	-	0.0070036	0.0076261		0.00731485					Off PAS	Off PAS		2	off
fig|6666666.87991.peg.534	ID534	no functional prediction	no functional prediction	-	-	0.0065481	0.0071301	0.0079055	0.00719457					Off PAS	Off PAS		3	off
fig|6666666.87991.peg.6040	ID6040	no functional prediction	no functional prediction	-	-	0.0071593			0.0071593					Off PAS	Off PAS		1	off
fig|6666666.87991.peg.2613	ID2613	no functional prediction	no functional prediction	-	-	0.0037636	0.010245	0.0068157	0.00694143					Off PAS	Off PAS		3	off
fig|6666666.87991.peg.2791	ID2791	no functional prediction	no functional prediction	-	-		0.0068249		0.0068249					Off PAS	Off PAS		1	off
fig|6666666.87991.peg.168	ID168	no functional prediction	no functional prediction	-	-	0.0067682			0.0067682					Off PAS	Off PAS		1	off
fig|6666666.87991.peg.5957	ID5957	no classification	no classification	ROK family protein (putative glucokinase)	-	0.02039	0.019427	0.015386	0.018401	0.037424	0.032244	0.023431	0.031033	0.592949	-0.754019	X	3	3
fig|6666666.87991.peg.5482	ID5482	no functional prediction	no functional prediction	-	-	0.0064433			0.0064433					Off PAS	Off PAS		1	off
fig|6666666.87991.peg.1549	ID1549	no functional prediction	no functional prediction	-	CBM6-GH99	0.0042917	0.0046732	0.010363	0.00644263					Off PAS	Off PAS		3	off
fig|6666666.87991.peg.3972	ID3972	no functional prediction	no functional prediction	-	-	0.005955	0.0064843		0.00621965	0.0072865	0.0041853	0.0058654	0.00577907	1.07624	0.105997		2	3
fig|6666666.87991.peg.1620	ID1620	no functional prediction	no functional prediction	-	GH18		0.0062052		0.0062052					Off PAS	Off PAS		1	off
fig|6666666.87991.peg.394	ID394	no functional prediction	no functional prediction	-	GHL10	0.0060558	0.0049455	0.0073111	0.00610413					Off PAS	Off PAS		3	off
fig|6666666.87991.peg.5910	ID5910	no functional prediction	no functional prediction	-	GH3	0.0060753			0.0060753					Off PAS	Off PAS		1	off
fig|6666666.87991.peg.1382	ID1382	no functional prediction	no functional prediction	-	GH105	0.0071276	0.0051741	0.0057367	0.0060128	0.0077522	0.0066793		0.00721575	0.833288	-0.263112		3	2
fig|6666666.87991.peg.4814	ID4814	no functional prediction	no functional prediction	-	-		0.005966		0.005966					Off PAS	Off PAS		1	off
fig|6666666.87991.peg.4445	ID4445	no functional prediction	no functional prediction	-	GH74	0.0061171	0.0066608	0.0049234	0.00590043					Off PAS	Off PAS		3	off
fig|6666666.87991.peg.4320	ID4320	no functional prediction	no functional prediction	-	GH95	0.0081253	0.0033178		0.00572155			0.0026677	0.0026677	2.14475	1.10081		2	1
fig|6666666.87991.peg.6096	ID6096	no functional prediction	no functional prediction	-	-	0.0078007	0.004247	0.0047088	0.0055855					Off PAS	Off PAS		3	off
fig|6666666.87991.peg.1592	ID1592	no functional prediction	no functional prediction	-	GH76	0.0042168	0.0068875		0.00555215	0.0068796			0.0068796	0.807045	-0.309278		2	1
fig|6666666.87991.peg.4290	ID4290	no functional prediction	no functional prediction	-	GH30	0.0038171		0.0069126	0.00536485	0.031137	0.016097	0.012532	0.019922	0.269293	-1.89275		2	3
fig|6666666.87991.peg.5901	ID5901	no functional prediction	no functional prediction	-	-	0.0059113	0.0048275	0.0053525	0.00536377	0.007233			0.007233	0.741569	-0.431348		3	1
fig|6666666.87991.peg.2491	ID2491	no functional prediction	no functional prediction	-	-	0.00513	0.005586		0.005358					Off PAS	Off PAS		2	off
fig|6666666.87991.peg.6135	ID6135	no functional prediction	no functional prediction	-	-	0.0090327	0.0032785	0.003635	0.0053154	0.01228	0.0063484		0.0093142	0.570677	-0.809254		3	2
fig|6666666.87991.peg.4627	ID4627	no functional prediction	no functional prediction	-	-	0.021235	0.021471	0.020143	0.0209497	0.047017	0.031981	0.025895	0.0349643	0.599172	-0.738957	X	3	3
fig|6666666.87991.peg.4070	ID4070	no functional prediction	no functional prediction	-	-	0.0058933	0.0042781		0.0050857	0.0064097	0.0055226		0.00596615	0.852426	-0.230354		2	2
fig|6666666.87991.peg.6229	ID6229	no functional prediction	no functional prediction	-	-	0.0055103	0.003	0.0066525	0.00505427	0.0044949		0.0036182	0.00405655	1.24595	0.317249		3	2
fig|6666666.87991.peg.588	ID588	no functional prediction	no functional prediction	-	-	0.0056987	0.0041368		0.00491775					Off PAS	Off PAS		2	off
fig|6666666.87991.peg.6170	ID6170	no functional prediction	no functional prediction	-	GH3-CBM6	0.0051464	0.0056038	0.0020711	0.00427377					Off PAS	Off PAS		3	off
fig|6666666.87991.peg.593	ID593	no functional prediction	no functional prediction	-	-	0.0040678	0.0044293		0.00424855	0.0066363			0.0066363	0.640199	-0.643409		2	1
fig|6666666.87991.peg.807	ID807	no functional prediction	no functional prediction	-	-	0.0053128	0.004628	0.0025656	0.0041688					Off PAS	Off PAS		3	off
fig|6666666.87991.peg.4588	ID4588	no functional prediction	no functional prediction	-	-			0.0039608	0.0039608					Off PAS	Off PAS		1	off
fig|6666666.87991.peg.2134	ID2134	no functional prediction	no functional prediction	-	-	0.0038909			0.0038909	0.0095217			0.0095217	0.408635	-1.29112		1	1
fig|6666666.87991.peg.4895	ID4895	no functional prediction	no functional prediction	-	GH129	0.0018709	0.0040743	0.0056468	0.003864					Off PAS	Off PAS		3	off
fig|6666666.87991.peg.2781	ID2781	no functional prediction	no functional prediction	-	GH29	0.0037636			0.0037636					Off PAS	Off PAS		1	off
fig|6666666.87991.peg.5483	ID5483	no functional prediction	no functional prediction	-	-		0.0037399		0.0037399					Off PAS	Off PAS		1	off
fig|6666666.87991.peg.2721	ID2721	no functional prediction	no functional prediction	-	-	0.0036777			0.0036777	0.015	0.010339	0.0072447	0.0108612	0.338608	-1.56231		1	3
fig|6666666.87991.peg.1583	ID1583	no functional prediction	no functional prediction	-	-	0.0036117			0.0036117					Off PAS	Off PAS		1	off
fig|6666666.87991.peg.2291	ID2291	no functional prediction	no functional prediction	-	GH30	0.0035876			0.0035876					Off PAS	Off PAS		1	off
fig|6666666.87991.peg.6026	ID6026	no functional prediction	no functional prediction	-	-	0.0035018			0.0035018		0.0049223		0.0049223	0.711415	-0.491236		1	1
fig|6666666.87991.peg.383	ID383	no functional prediction	no functional prediction	-	-	0.0032174	0.0046711	0.0025895	0.00349267	0.0034993	0.0045225		0.0040109	0.870794	-0.199597		3	2
fig|6666666.87991.peg.4272	ID4272	no functional prediction	no functional prediction	-	GH43-CBM6		0.0034528		0.0034528					Off PAS	Off PAS		1	off
fig|6666666.87991.peg.2792	ID2792	no functional prediction	no functional prediction	-	GH51	0.0032152			0.0032152	0.0052455		0.0042225	0.004734	0.679172	-0.558151		1	2
fig|6666666.87991.peg.5286	ID5286	no functional prediction	no functional prediction	-	-		0.003088		0.003088	0.01388	0.021925	0.022346	0.0193837	0.159309	-2.6501		1	3
fig|6666666.87991.peg.4631	ID4631	no functional prediction	no functional prediction	-	GH18-CBM12	0.00308			0.00308	0.027637	0.041129	0.040449	0.036405	0.0846038	-3.56313		1	3
fig|6666666.87991.peg.708	ID708	no functional prediction	no functional prediction	-	GH30-CBM13-CBM13	0.01316	0.015763	0.0095331	0.0128187	0.030059	0.016649	0.017283	0.0213303	0.600961	-0.734657	X	3	3
fig|6666666.87991.peg.3966	ID3966	no functional prediction	no functional prediction	-	CBM32	0.001814	0.0029628	0.003285	0.00268727					Off PAS	Off PAS		3	off
fig|6666666.87991.peg.6485	ID6485	no functional prediction	no functional prediction	-	-	0.002039	0.0033304	0.0024617	0.00261037					Off PAS	Off PAS		3	off
fig|6666666.87991.peg.1552	ID1552	no functional prediction	no functional prediction	-	CBM9-SLH-SLH-SLH		0.0024497		0.0024497					Off PAS	Off PAS		1	off
fig|6666666.87991.peg.5308	ID5308	no functional prediction	no functional prediction	-	GH2	0.0018774			0.0018774					Off PAS	Off PAS		1	off
fig|6666666.87991.peg.1530	ID1530	no functional prediction	no functional prediction	-	GH11					0.4546	0.28974	0.29576	0.3467	Off PAC	Off PAC		off	3
fig|6666666.87991.peg.4289	ID4289	no functional prediction	no functional prediction	-	CE1					0.15912	0.23881	0.34707	0.248333	Off PAC	Off PAC		off	3
fig|6666666.87991.peg.4278	ID4278	no functional prediction	no functional prediction	-	-					0.15629	0.13217	0.14678	0.14508	Off PAC	Off PAC		off	3
fig|6666666.87991.peg.4566	ID4566	no functional prediction	no functional prediction	-	SLH-SLH					0.11656	0.10327	0.11064	0.110157	Off PAC	Off PAC		off	3
fig|6666666.87991.peg.567	ID567	no functional prediction	no functional prediction	-	-					0.080982	0.065272	0.063085	0.0697797	Off PAC	Off PAC		off	3
fig|6666666.87991.peg.1028	ID1028	no functional prediction	no functional prediction	-	-					0.026635	0.030598	0.050028	0.0357537	Off PAC	Off PAC		off	3
fig|6666666.87991.peg.3882	ID3882	no functional prediction	no functional prediction	-	-					0.044423	0.028203	0.028231	0.033619	Off PAC	Off PAC		off	3
fig|6666666.87991.peg.4703	ID4703	no functional prediction	no functional prediction	-	-					0.021502	0.041168	0.032693	0.0317877	Off PAC	Off PAC		off	3
fig|6666666.87991.peg.2141	ID2141	no functional prediction	no functional prediction	-	-							0.026443	0.026443	Off PAC	Off PAC		off	1
fig|6666666.87991.peg.2495	ID2495	no functional prediction	no functional prediction	-	-					0.023605			0.023605	Off PAC	Off PAC		off	1
fig|6666666.87991.peg.3688	ID3688	no functional prediction	no functional prediction	-	SLH-SLH-SLH					0.032578	0.020584	0.017483	0.0235483	Off PAC	Off PAC		off	3
fig|6666666.87991.peg.6318	ID6318	no functional prediction	no functional prediction	-	CE12					0.023532	0.018313	0.015887	0.019244	Off PAC	Off PAC		off	3
fig|6666666.87991.peg.3829	ID3829	no functional prediction	no functional prediction	-	-					0.028826	0.016558	0.011602	0.0189953	Off PAC	Off PAC		off	3
fig|6666666.87991.peg.4143	ID4143	no functional prediction	no functional prediction	-	-					0.016123			0.016123	Off PAC	Off PAC		off	1
fig|6666666.87991.peg.3757	ID3757	no functional prediction	no functional prediction	-	GH10					0.019323	0.013319	0.012444	0.0150287	Off PAC	Off PAC		off	3
fig|6666666.87991.peg.5748	ID5748	no functional prediction	no functional prediction	-	-						0.014995		0.014995	Off PAC	Off PAC		off	1
fig|6666666.87991.peg.268	ID268	no functional prediction	no functional prediction	-	-					0.014167			0.014167	Off PAC	Off PAC		off	1
fig|6666666.87991.peg.5246	ID5246	no functional prediction	no functional prediction	-	CE3						0.016329	0.01017	0.0132495	Off PAC	Off PAC		off	2
fig|6666666.87991.peg.4251	ID4251	no functional prediction	no functional prediction	-	-					0.014079	0.0080867	0.01511	0.0124252	Off PAC	Off PAC		off	3
fig|6666666.87991.peg.1748	ID1748	no functional prediction	no functional prediction	-	-					0.013075		0.010525	0.0118	Off PAC	Off PAC		off	2
fig|6666666.87991.peg.3888	ID3888	no functional prediction	no functional prediction	-	SLH-SLH-SLH-GH16-CBM61-CBM54-CBM4-CBM4-CBM4-CBM4					0.012371	0.0060908	0.01067	0.0097106	Off PAC	Off PAC		off	3
fig|6666666.87991.peg.1984	ID1984	no functional prediction	no functional prediction	-	-					0.012	0.0077543	0.0072447	0.00899967	Off PAC	Off PAC		off	3
fig|6666666.87991.peg.5052	ID5052	no functional prediction	no functional prediction	-	-					0.0146	0.0062896	0.0058763	0.00892197	Off PAC	Off PAC		off	3
fig|6666666.87991.peg.523	ID523	no functional prediction	no functional prediction	-	-					0.006934	0.010455		0.0086945	Off PAC	Off PAC		off	2
fig|6666666.87991.peg.3681	ID3681	no functional prediction	no functional prediction	-	CE3							0.0073453	0.0073453	Off PAC	Off PAC		off	1
fig|6666666.87991.peg.4424	ID4424	no functional prediction	no functional prediction	-	-					0.0072198			0.0072198	Off PAC	Off PAC		off	1
fig|6666666.87991.peg.1600	ID1600	no functional prediction	no functional prediction	-	-					0.0061981	0.0053403	0.0049893	0.00550923	Off PAC	Off PAC		off	3
fig|6666666.87991.peg.703	ID703	no functional prediction	no functional prediction	-	GH30					0.0054523			0.0054523	Off PAC	Off PAC		off	1
fig|6666666.87991.peg.542	ID542	no functional prediction	no functional prediction	-	-					0.0050733			0.0050733	Off PAC	Off PAC		off	1
fig|6666666.87991.peg.4574	ID4574	no functional prediction	no functional prediction	-	CE10					0.0054074	0.004659		0.0050332	Off PAC	Off PAC		off	2
fig|6666666.87991.peg.4416	ID4416	no functional prediction	no functional prediction	-	-							0.0045789	0.0045789	Off PAC	Off PAC		off	1
fig|6666666.87991.peg.1241	ID1241	no functional prediction	no functional prediction	-	PL11-PL11						0.0028128	0.0039418	0.0033773	Off PAC	Off PAC		off	2
fig|6666666.87991.peg.204	ID204	no functional prediction	no functional prediction	-	-					0.0027009	0.0023271		0.002514	Off PAC	Off PAC		off	2
fig|6666666.87991.peg.5974	ID5974	Amino acid biosynthesis	Histidine family	1-(5-phosphoribosyl)-5-[(5-phosphoribosylamino)methylideneamino]imidazole-4-carboxamide isomerase	-	0.016504	0.039537		0.0280205	0.01077			0.01077	2.60172	1.37946		2	1
fig|6666666.87991.peg.4397	ID4397	no functional prediction	no functional prediction	-	-	0.076706	0.11137	0.087462	0.091846	0.12514	0.16173	0.16789	0.151587	0.605898	-0.722854	X	3	3
fig|6666666.87991.peg.443	ID443	Biosynthesis of cofactors, prosthetic groups, and carriers	Other	1-deoxy-D-xylulose-5-phosphate synthase	-		0.0080214		0.0080214					Off PAS	Off PAS		1	off
fig|6666666.87991.peg.6382	ID6382	Purines, pyrimidines, nucleosides, and nucleotides	Other	2',3'-cyclic-nucleotide 2'-phosphodiesterase	CBM50	0.10817	0.18193	0.19654	0.162213	0.16075	0.15507	0.13222	0.149347	1.08615	0.119227		3	3
fig|6666666.87991.peg.1264	ID1264	no functional prediction	no functional prediction	-	-	0.012613	0.0058859	0.0087013	0.00906673	0.017638	0.012664	0.014198	0.0148333	0.61124	-0.710188	X	3	3
fig|6666666.87991.peg.6197	ID6197	no classification	no classification	2,3-dihydro-2,3-dihydroxybenzoate dehydrogenase	-	0.0067118	0.014617		0.0106644					Off PAS	Off PAS		2	off
fig|6666666.87991.peg.2265	ID2265	Transport and binding proteins	Other	2-aminoethylphosphonate ABC transporter, permease protein	-					0.01284	0.011063		0.0119515	Off PAC	Off PAC		off	2
fig|6666666.87991.peg.2036	ID2036	no classification	no classification	2-aminoethylphosphonate aminotransferase	-	0.0068644	0.0074745		0.00716945					Off PAS	Off PAS		2	off
fig|6666666.87991.peg.890	ID890	Biosynthesis of cofactors, prosthetic groups, and carriers	Other	2-C-methyl-D-erythritol 2,4-cyclodiphosphate synthase	-	0.030585	0.027753	0.018463	0.0256003	0.041582	0.028662	0.053556	0.0412667	0.620363	-0.688814		3	3
fig|6666666.87991.peg.3702	ID3702	Energy metabolism	TCA cycle	aconitate hydratase 1	-	0.08464	0.07179	0.11402	0.09015	0.14681	0.13901	0.15445	0.146757	0.614282	-0.703027	X	3	3
fig|6666666.87991.peg.1273	ID1273	no classification	no classification	2-hydroxy-3-oxopropionate reductase	-	0.010847	0.017717	0.019644	0.0160693	0.013273	0.022871	0.017807	0.0179837	0.893552	-0.162377		3	3
fig|6666666.87991.peg.4966	ID4966	Amino acid biosynthesis	Pyruvate family	2-isopropylmalate synthase	-	0.0094201	0.0051287		0.0072744					Off PAS	Off PAS		2	off
fig|6666666.87991.peg.2315	ID2315	no classification	no classification	2-methylcitrate synthase/citrate synthase II	-	0.093603	0.17066	0.19185	0.152038	0.19177	0.16829	0.18296	0.181007	0.839956	-0.251614		3	3
fig|6666666.87991.peg.2657	ID2657	no classification	no classification	3,4-dihydroxyphenylacetate 2,3-dioxygenase	-						0.0078348	0.01098	0.0094074	Off PAC	Off PAC		off	2
fig|6666666.87991.peg.5575	ID5575	Amino acid biosynthesis	Aromatic amino acid family	3-dehydroquinate synthase	-		0.0048187		0.0048187					Off PAS	Off PAS		1	off
fig|6666666.87991.peg.2175	ID2175	Amino acid biosynthesis	Aromatic amino acid family	3-deoxy-7-phosphoheptulonate synthase	-					0.0073			0.0073	Off PAC	Off PAC		off	1
fig|6666666.87991.peg.1969	ID1969	Energy metabolism	Sugars	3-hexulose-6-phosphate synthase	-	0.019177	0.012529		0.015853					Off PAS	Off PAS		2	off
fig|6666666.87991.peg.969	ID969	no functional prediction	no functional prediction	-	-	0.1678	0.12241	0.16409	0.151433	0.23816	0.23586	0.26223	0.245417	0.617046	-0.69655	X	3	3
fig|6666666.87991.peg.1325	ID1325	Fatty acid and phospholipid metabolism	Other	3-hydroxybutyrate dehydrogenase	-	0.019177	0.013921	0.023152	0.01875	0.015643	0.01797		0.0168065	1.11564	0.157871		3	2
fig|6666666.87991.peg.5643	ID5643	Amino acid biosynthesis	Pyruvate family	3-isopropylmalate dehydratase, large subunit	-	0.0033984			0.0033984					Off PAS	Off PAS		1	off
fig|6666666.87991.peg.6253	ID6253	no functional prediction	no functional prediction	-	-	0.025057	0.025336	0.028091	0.0261613	0.0438	0.045285	0.037608	0.042231	0.619482	-0.690866	X	3	3
fig|6666666.87991.peg.4968	ID4968	Amino acid biosynthesis	Pyruvate family	3-isopropylmalate dehydrogenase	-	0.089243	0.070452	0.059258	0.0729843	0.090997	0.068994	0.05274	0.0709103	1.02925	0.0415909		3	3
fig|6666666.87991.peg.5608	ID5608	Biosynthesis of cofactors, prosthetic groups, and carriers	Pantothenate and coenzyme A	3-methyl-2-oxobutanoate hydroxymethyltransferase	-	0.011071	0.0090413		0.0100561					Off PAS	Off PAS		2	off
fig|6666666.87991.peg.4086	ID4086	Fatty acid and phospholipid metabolism	Biosynthesis	3-oxoacyl-[acyl-carrier-protein] reductase	-	0.087334	0.098619	0.070292	0.085415	0.03694		0.012744	0.024842	3.43833	1.78171		3	2
fig|6666666.87991.peg.4319	ID4319	no functional prediction	no functional prediction	-	-	0.091233	0.10089	0.063677	0.0852667	0.11396	0.15629	0.14228	0.13751	0.620076	-0.689483	X	3	3
fig|6666666.87991.peg.6165	ID6165	Fatty acid and phospholipid metabolism	Biosynthesis	3-oxoacyl-[acyl-carrier-protein] reductase	-	0.040439	0.062381	0.048822	0.0505473	0.043983	0.04737	0.048682	0.0466783	1.08289	0.114882		3	3
fig|6666666.87991.peg.985	ID985	Fatty acid and phospholipid metabolism	Biosynthesis	3-oxoacyl-[acyl-carrier-protein] reductase	-	0.024782	0.030358	0.018699	0.024613	0.010108			0.010108	2.435	1.28392		3	1
fig|6666666.87991.peg.1407	ID1407	Fatty acid and phospholipid metabolism	Biosynthesis	3-oxoacyl-[acyl-carrier-protein] reductase	-	0.016108	0.023387	0.0097237	0.0164062					Off PAS	Off PAS		3	off
fig|6666666.87991.peg.3198	ID3198	Fatty acid and phospholipid metabolism	Biosynthesis	3-oxoacyl-[acyl-carrier-protein] reductase	-	0.0098623	0.014318	0.023813	0.0159978	0.058996	0.04621	0.064759	0.056655	0.282372	-1.82433		3	3
fig|6666666.87991.peg.3997	ID3997	no functional prediction	no functional prediction	-	GH52	0.011956	0.0082848	0.010498	0.0102463	0.021279	0.015278	0.012847	0.016468	0.622193	-0.684567	X	3	3
fig|6666666.87991.peg.2320	ID2320	Fatty acid and phospholipid metabolism	Biosynthesis	3-oxoacyl-[acyl-carrier-protein] reductase	-	0.0055738	0.0091038	0.010094	0.0082572	0.0090934	0.0078348		0.0084641	0.975556	-0.035704		3	2
fig|6666666.87991.peg.5209	ID5209	Fatty acid and phospholipid metabolism	Biosynthesis	3-oxoacyl-[acyl-carrier-protein] reductase	-	0.0064692			0.0064692	0.010554			0.010554	0.612962	-0.706131		1	1
fig|6666666.87991.peg.3784	ID3784	Fatty acid and phospholipid metabolism	Biosynthesis	3-oxoacyl-[acyl-carrier-protein] reductase	-					0.031919			0.031919	Off PAC	Off PAC		off	1
fig|6666666.87991.peg.3871	ID3871	Fatty acid and phospholipid metabolism	Biosynthesis	3-oxoacyl-[acyl-carrier-protein] reductase	-					0.010108		0.0081364	0.0091222	Off PAC	Off PAC		off	2
fig|6666666.87991.peg.3719	ID3719	Fatty acid and phospholipid metabolism	Biosynthesis	3-oxoacyl-[acyl-carrier-protein] reductase	-					0.0087893			0.0087893	Off PAC	Off PAC		off	1
fig|6666666.87991.peg.5093	ID5093	Fatty acid and phospholipid metabolism	Biosynthesis	3-oxoacyl-[acyl-carrier-protein] synthase III	-	0.078101	0.039864	0.058932	0.0589657	0.075654	0.041168	0.044873	0.0538983	1.09402	0.129635		3	3
fig|6666666.87991.peg.5211	ID5211	Fatty acid and phospholipid metabolism	Biosynthesis	3-oxoacyl-[acyl-carrier-protein] synthase III	-	0.007256	0.010535	0.0058401	0.00787703	0.0078919			0.0078919	0.998116	-0.00272029		3	1
fig|6666666.87991.peg.4391	ID4391	Energy metabolism	Other	3-oxoadipate enol-lactonase	CE1	0.018375	0.020008	0.033275	0.023886					Off PAS	Off PAS		3	off
fig|6666666.87991.peg.4341	ID4341	Energy metabolism	Other	3-oxoadipate enol-lactonase	CE1	0.011888	0.0097085	0.010764	0.0107868					Off PAS	Off PAS		3	off
fig|6666666.87991.peg.253	ID253	Amino acid biosynthesis	Aromatic amino acid family	3-phosphoshikimate 1-carboxyvinyltransferase	-	0.016818	0.010174	0.0067683	0.0112534	0.018292	0.013134	0.017179	0.0162017	0.694585	-0.525777		3	3
fig|6666666.87991.peg.4975	ID4975	Energy metabolism	Other	4-hydroxy-2-oxovalerate aldolase	-	0.010131			0.010131					Off PAS	Off PAS		1	off
fig|6666666.87991.peg.5691	ID5691	Energy metabolism	Electron transport	thioredoxin	-	0.19177	0.1754	0.18521	0.184127	0.31286	0.24799	0.28206	0.28097	0.655325	-0.609718	X	3	3
fig|6666666.87991.peg.4157	ID4157	Amino acid biosynthesis	Aspartate family	4-hydroxy-tetrahydrodipicolinate synthase	-	0.013839	0.0090413		0.0114401	0.013546	0.007781		0.0106635	1.07283	0.101425		2	2
fig|6666666.87991.peg.3184	ID3184	Amino acid biosynthesis	Aspartate family	4-hydroxy-tetrahydrodipicolinate synthase	-	0.010811	0.0088289		0.00981995	0.013228	0.011397	0.010648	0.0117577	0.835195	-0.259814		2	3
fig|6666666.87991.peg.6346	ID6346	Biosynthesis of cofactors, prosthetic groups, and carriers	Heme, porphyrin, and cobalamin	5,6-dimethylbenzimidazole synthase	-					0.018952		0.025426	0.022189	Off PAC	Off PAC		off	2
fig|6666666.87991.peg.4329	ID4329	Transport and binding proteins	Carbohydrates, organic alcohols, and acids	carbohydrate ABC transporter substrate-binding protein, CPR_0540 family	-	0.071509	0.047129	0.070429	0.0630223	0.10131	0.082	0.096382	0.0932307	0.675983	-0.564941	X	3	3
fig|6666666.87991.peg.915	ID915	Protein synthesis	Ribosomal proteins- synthesis and modification	50S ribosomal protein uL4	-	0.18287	0.28386	0.23487	0.233867	0.11426	0.17502	0.22994	0.173073	1.35126	0.434303		3	3
fig|6666666.87991.peg.2828	ID2828	Cellular processes	Biosynthesis of natural products	fluorothreonine transaldolase	-	0.26977	0.19653	0.21322	0.226507	0.36412	0.32191	0.31859	0.334873	0.676395	-0.564062	X	3	3
fig|6666666.87991.peg.3370	ID3370	Amino acid biosynthesis	Glutamate family	glutamine synthetase, type I	-	0.1312	0.067462	0.1078	0.102154	0.13675	0.15624	0.15555	0.149513	0.683243	-0.549528	X	3	3
fig|6666666.87991.peg.1068	ID1068	Energy metabolism	Sugars	5-deoxy-glucuronate isomerase	-	0.0059882	0.0065205		0.00625435		0.0084174		0.0084174	0.743026	-0.428515		2	1
fig|6666666.87991.peg.6172	ID6172	Amino acid biosynthesis	Aspartate family	5-methyltetrahydropteroyltriglutamate--homocysteine S-methyltransferase	-	0.037078	0.013458	0.019895	0.023477	0.016803	0.014477	0.021642	0.0176407	1.33085	0.412343		3	3
fig|6666666.87991.peg.3130	ID3130	no functional prediction	no functional prediction	-	-	0.0092048	0.010023		0.0096139	0.015017	0.012939		0.013978	0.687788	-0.539964	X	2	2
fig|6666666.87991.peg.1970	ID1970	Energy metabolism	Sugars	6-phospho 3-hexuloisomerase	-	0.017228	0.018759	0.0156	0.0171957					Off PAS	Off PAS		3	off
fig|6666666.87991.peg.5384	ID5384	Energy metabolism	Glycolysis/gluconeogenesis	6-phosphofructokinase	-	0.037403	0.029867	0.015052	0.0274407	0.032545	0.038556	0.032747	0.034616	0.792716	-0.335123		3	3
fig|6666666.87991.peg.2941	ID2941	Transport and binding proteins	Unknown substrate	ABC transporter substrate binding protein, KPN_01854 family	-	0.0044173	0.0064132		0.00541525					Off PAS	Off PAS		2	off
fig|6666666.87991.peg.3568	ID3568	Transport and binding proteins	Other	ABC transporter, substrate-binding protein, aliphatic sulfonates family	-	0.0072343	0.0052515		0.0062429		0.013558		0.013558	0.460459	-1.11886		2	1
fig|6666666.87991.peg.5619	ID5619	Energy metabolism	Fermentation	acetate kinase	-	0.0060256	0.0087482		0.0073869					Off PAS	Off PAS		2	off
fig|6666666.87991.peg.263	ID263	Fatty acid and phospholipid metabolism	Other	acetate--CoA ligase	-	0.060336	0.013751	0.028798	0.034295	0.059519	0.04142	0.044226	0.0483883	0.708745	-0.496661		3	3
fig|6666666.87991.peg.3878	ID3878	no functional prediction	no functional prediction	-	-	0.014382	0.010441		0.0124115	0.015643	0.020217		0.01793	0.69222	-0.530698	X	2	2
fig|6666666.87991.peg.4963	ID4963	Amino acid biosynthesis	Pyruvate family	acetolactate synthase, large subunit, biosynthetic type	-	0.0041445	0.0090258		0.00658515	0.0045077	0.0077676	0.0054429	0.00590607	1.11498	0.157019		2	3
fig|6666666.87991.peg.5096	ID5096	Amino acid biosynthesis	Pyruvate family	acetolactate synthase, large subunit, biosynthetic type	-	0.0074164	0.0048453		0.00613085			0.0038959	0.0038959	1.57367	0.65413		2	1
fig|6666666.87991.peg.4964	ID4964	Amino acid biosynthesis	Pyruvate family	acetolactate synthase, small subunit	-	0.18625	0.11511	0.14586	0.149073	0.17246	0.056607	0.19832	0.142462	1.04641	0.0654417		3	3
fig|6666666.87991.peg.254	ID254	Energy metabolism	Other	acetyl coenzyme A synthetase (ADP forming), alpha domain	-	0.039152	0.024361	0.054021	0.039178	0.027375	0.03931	0.044072	0.036919	1.06119	0.0856803		3	3
fig|6666666.87991.peg.412	ID412	Fatty acid and phospholipid metabolism	Biosynthesis	acetyl-CoA carboxylase, biotin carboxyl carrier protein	-	0.067118	0.067462	0.099731	0.0781037	0.058961		0.088144	0.0735525	1.06188	0.0866159		3	2
fig|6666666.87991.peg.413	ID413	Fatty acid and phospholipid metabolism	Biosynthesis	acetyl-CoA carboxylase, biotin carboxylase subunit	-	0.0072073	0.0098099		0.0085086					Off PAS	Off PAS		2	off
fig|6666666.87991.peg.2310	ID2310	Fatty acid and phospholipid metabolism	Biosynthesis	acetyl-CoA carboxylase, carboxyl transferase, alpha subunit	-		0.010227	0.0056698	0.0079484	0.0076618		0.0092513	0.00845655	0.93991	-0.0894047		2	2
fig|6666666.87991.peg.30	ID30	Amino acid biosynthesis	Glutamate family	acetylglutamate kinase	-	0.023094	0.022004	0.024396	0.0231647	0.018839		0.015165	0.017002	1.36247	0.446221		3	2
fig|6666666.87991.peg.6291	ID6291	Amino acid biosynthesis	Aspartate family	threonine synthase	-	0.13801	0.1552	0.15569	0.149633	0.22884	0.22261	0.18718	0.212877	0.702911	-0.508586	X	3	3
fig|6666666.87991.peg.2312	ID2312	no classification	no classification	acyl-CoA thioester hydrolase, YbgC/YbaW family	-	0.023971	0.026101	0.017364	0.0224787	0.023464			0.023464	0.958007	-0.0618925		3	1
fig|6666666.87991.peg.1942	ID1942	no classification	no classification	acyl-CoA thioester hydrolase, YbgC/YbaW family	-		0.0068516		0.0068516					Off PAS	Off PAS		1	off
fig|6666666.87991.peg.3065	ID3065	Purines, pyrimidines, nucleosides, and nucleotides	Salvage of nucleosides and nucleotides	adenine phosphoribosyltransferase	-		0.020635		0.020635		0.019979		0.019979	1.03283	0.0466091		1	1
fig|6666666.87991.peg.1169	ID1169	Energy metabolism	Amino acids and amines	adenosylhomocysteinase	-	0.038262	0.037497	0.034645	0.0368013	0.02809	0.013446	0.012562	0.0180327	2.04081	1.02915		3	3
fig|6666666.87991.peg.177	ID177	Biosynthesis of cofactors, prosthetic groups, and carriers	Biotin	adenosylmethionine-8-amino-7-oxononanoate transaminase	-	0.0071276			0.0071276					Off PAS	Off PAS		1	off
fig|6666666.87991.peg.935	ID935	Purines, pyrimidines, nucleosides, and nucleotides	Nucleotide and nucleoside interconversions	adenylate kinase	-	0.037636	0.032785	0.022719	0.0310467	0.079822	0.052903	0.069197	0.0673073	0.461267	-1.11633		3	3
fig|6666666.87991.peg.185	ID185	Purines, pyrimidines, nucleosides, and nucleotides	Purine ribonucleotide biosynthesis	adenylosuccinate lyase	-	0.013051	0.0040602	0.0045017	0.0072043	0.009125	0.015724		0.0124245	0.579846	-0.786258		3	2
fig|6666666.87991.peg.1082	ID1082	Purines, pyrimidines, nucleosides, and nucleotides	Purine ribonucleotide biosynthesis	adenylosuccinate synthase	-	0.0075273			0.0075273	0.027631	0.018516	0.032127	0.0260913	0.288498	-1.79337		1	3
fig|6666666.87991.peg.4444	ID4444	no classification	no classification	agmatinase	-	0.016721	0.021242	0.016823	0.018262	0.018187	0.0078348	0.01098	0.0123339	1.48063	0.566212		3	3
fig|6666666.87991.peg.3641	ID3641	Cellular processes	Detoxification	alkylhydroperoxidase AhpD family core domain	-	0.11972			0.11972	0.22196			0.22196	0.539376	-0.890636		1	1
fig|6666666.87991.peg.1319	ID1319	Energy metabolism	Biosynthesis and degradation of polysaccharides	alpha,alpha-phosphotrehalase	GH13-CBM20	0.041447	0.052449	0.024343	0.039413	0.069446	0.05826	0.041191	0.056299	0.700066	-0.514438		3	3
fig|6666666.87991.peg.2047	ID2047	Energy metabolism	Biosynthesis and degradation of polysaccharides	alpha,alpha-phosphotrehalase	GH13	0.0056225	0.0061222		0.00587235					Off PAS	Off PAS		2	off
fig|6666666.87991.peg.972	ID972	Energy metabolism	Biosynthesis and degradation of polysaccharides	alpha,alpha-phosphotrehalase	GH13	0.0032741			0.0032741					Off PAS	Off PAS		1	off
fig|6666666.87991.peg.4334	ID4334	Energy metabolism	Biosynthesis and degradation of polysaccharides	alpha,alpha-phosphotrehalase	GH13					0.0048044		0.0038674	0.0043359	Off PAC	Off PAC		off	2
fig|6666666.87991.peg.5636	ID5636	Regulatory functions	DNA interactions	aminoethylphosphonate catabolism associated LysR family transcriptional regulator	-	0.0052642			0.0052642					Off PAS	Off PAS		1	off
fig|6666666.87991.peg.5744	ID5744	Transport and binding proteins	Unknown substrate	anchored repeat ABC transporter, substrate-binding protein	-	0.012315		0.0089208	0.0106179					Off PAS	Off PAS		2	off
fig|6666666.87991.peg.4378	ID4378	Regulatory functions	Protein interactions	anti-anti-sigma factor	-	0.10787	0.16444	0.11286	0.12839	0.11732	0.090975	0.066108	0.0914677	1.40367	0.489199		3	3
fig|6666666.87991.peg.4379	ID4379	Regulatory functions	Protein interactions	anti-sigma B factor	-	0.054605	0.059458	0.024721	0.0462613	0.033407		0.026891	0.030149	1.53442	0.617697		3	2
fig|6666666.87991.peg.2551	ID2551	DNA metabolism	DNA replication, recombination, and repair	apurinic endonuclease (APN1)	-						0.009033		0.009033	Off PAC	Off PAC		off	1
fig|6666666.87991.peg.1039	ID1039	Amino acid biosynthesis	Glutamate family	arginase	-		0.0054472		0.0054472					Off PAS	Off PAS		1	off
fig|6666666.87991.peg.425	ID425	Amino acid biosynthesis	Glutamate family	arginine repressor	-	0.016216			0.016216					Off PAS	Off PAS		1	off
fig|6666666.87991.peg.4449	ID4449	Protein synthesis	tRNA aminoacylation	arginine--tRNA ligase	-							0.0037844	0.0037844	Off PAC	Off PAC		off	1
fig|6666666.87991.peg.26	ID26	Amino acid biosynthesis	Glutamate family	argininosuccinate lyase	-	0.015522	0.0075118	0.0083287	0.0104542	0.016882	0.019394	0.024914	0.0203967	0.512543	-0.964255		3	3
fig|6666666.87991.peg.2045	ID2045	Cellular processes	Detoxification	hydroxyacylglutathione hydrolase	-	0.024513	0.034317	0.029594	0.0294747	0.039991	0.034456	0.050587	0.041678	0.7072	-0.499811	X	3	3
fig|6666666.87991.peg.5620	ID5620	Protein synthesis	tRNA aminoacylation	asparagine--tRNA ligase	-	0.011161			0.011161			0.0073284	0.0073284	1.52298	0.606896		1	1
fig|6666666.87991.peg.402	ID402	Amino acid biosynthesis	Aspartate family	aspartate kinase, monofunctional class	-	0.0057944	0.0042062		0.0050003					Off PAS	Off PAS		2	off
fig|6666666.87991.peg.2206	ID2206	Amino acid biosynthesis	Aspartate family	aspartate-semialdehyde dehydrogenase	-	0.083559	0.022746		0.0531525	0.053014	0.052202	0.036579	0.047265	1.12456	0.169365		2	3
fig|6666666.87991.peg.4405	ID4405	Protein synthesis	tRNA aminoacylation	aspartyl/glutamyl-tRNA(Asn/Gln) amidotransferase, A subunit	-	0.011625	0.007233	0.010024	0.00962733			0.0065427	0.0065427	1.47146	0.55725		3	1
fig|6666666.87991.peg.4996	ID4996	Biosynthesis of cofactors, prosthetic groups, and carriers	Heme, porphyrin, and cobalamin	ATP cob(I)alamin adenosyltransferase	-		0.0090881		0.0090881					Off PAS	Off PAS		1	off
fig|6666666.87991.peg.2545	ID2545	no functional prediction	no functional prediction	-	-	0.72505	0.4842	0.54548	0.58491	0.74003	0.75057	0.98268	0.824427	0.709475	-0.495177	X	3	3
fig|6666666.87991.peg.2836	ID2836	Energy metabolism	ATP-proton motive force interconversion	ATP synthase F1, alpha subunit	-	0.13903	0.14965	0.22573	0.17147	0.23464	0.2426	0.20147	0.226237	0.757923	-0.399877		3	3
fig|6666666.87991.peg.6209	ID6209	Energy metabolism	ATP-proton motive force interconversion	ATP synthase F1, beta subunit	-	0.33631	0.45822	0.4789	0.424477	0.6584	0.85819	0.62512	0.713903	0.594586	-0.750043		3	3
fig|6666666.87991.peg.2835	ID2835	Energy metabolism	ATP-proton motive force interconversion	ATP synthase F1, delta subunit	-	0.11949	0.18311	0.17631	0.159637	0.15883	0.23016	0.23247	0.207153	0.770621	-0.375907		3	3
fig|6666666.87991.peg.6210	ID6210	Energy metabolism	ATP-proton motive force interconversion	ATP synthase F1, epsilon subunit	-	0.1683	0.12435	0.1161	0.13625	0.20592	0.059141	0.20523	0.156764	0.869143	-0.202335		3	3
fig|6666666.87991.peg.6208	ID6208	Energy metabolism	ATP-proton motive force interconversion	ATP synthase F1, gamma subunit	-	0.022218	0.054435	0.043589	0.0400807	0.063434	0.08979	0.065652	0.0729587	0.549361	-0.864173		3	3
fig|6666666.87991.peg.883	ID883	Protein fate	Protein folding and stabilization	ATP-dependent chaperone protein ClpB	-	0.027536	0.029983	0.029682	0.029067	0.036901	0.026264	0.028413	0.030526	0.952205	-0.0706564		3	3
fig|6666666.87991.peg.3032	ID3032	Protein fate	Degradation of proteins, peptides, and glycopeptides	ATP-dependent Clp endopeptidase, proteolytic subunit ClpP	-	0.065748	0.085016	0.084338	0.0783673	0.073745	0.098195	0.086345	0.086095	0.910243	-0.135677		3	3
fig|6666666.87991.peg.5950	ID5950	Protein fate	Degradation of proteins, peptides, and glycopeptides	ATP-dependent Clp endopeptidase, proteolytic subunit ClpP	-	0.040678	0.053152	0.029466	0.0410987	0.046454	0.045743	0.064105	0.0521007	0.788832	-0.34221		3	3
fig|6666666.87991.peg.5379	ID5379	DNA metabolism	DNA replication, recombination, and repair	ATP-dependent DNA helicase RecQ	-	0.0075983	0.021511	0.020181	0.0164301	0.039668	0.023497	0.021953	0.0283727	0.579082	-0.78816		3	3
fig|6666666.87991.peg.1814	ID1814	Cellular processes	Cell division	ATP-dependent metallopeptidase HflB	-					0.015436	0.016625	0.012426	0.014829	Off PAC	Off PAC		off	3
fig|6666666.87991.peg.4225	ID4225	Protein fate	Degradation of proteins, peptides, and glycopeptides	ATP-dependent protease HslVU, ATPase subunit	-	0.013827	0.01882	0.010433	0.01436	0.011279		0.0045396	0.0079093	1.81558	0.860434		3	2
fig|6666666.87991.peg.4505	ID4505	Protein fate	Protein and peptide secretion and trafficking	autotransporter-associated beta strand repeat	SLH-SLH-SLH		0.0030207		0.0030207					Off PAS	Off PAS		1	off
fig|6666666.87991.peg.5604	ID5604	Biosynthesis of cofactors, prosthetic groups, and carriers	Glutathione and analogs	bacillithiol biosynthesis deacetylase BshB1	CE14							0.0090792	0.0090792	Off PAC	Off PAC		off	1
fig|6666666.87991.peg.1545	ID1545	Biosynthesis of cofactors, prosthetic groups, and carriers	Glutathione and analogs	bacillithiol biosynthesis deacetylase BshB2	CE14	0.010787			0.010787					Off PAS	Off PAS		1	off
fig|6666666.87991.peg.259	ID259	Biosynthesis of cofactors, prosthetic groups, and carriers	Glutathione and analogs	bacillithiol system protein YtxJ	-	0.021011		0.050732	0.0358715	0.091408			0.091408	0.392433	-1.34948		2	1
fig|6666666.87991.peg.4155	ID4155	Transcription	Degradation of RNA	beta-CASP ribonuclease, RNase J family	-	0.012967	0.0062755		0.00962125	0.0070519	0.0081011	0.0075687	0.0075739	1.27032	0.345188		2	3
fig|6666666.87991.peg.4321	ID4321	Energy metabolism	Biosynthesis and degradation of polysaccharides	beta-galactosidase	GH1	0.064721	0.0039152	0.019534	0.0293901	0.011732	0.0075813		0.00965665	3.04351	1.60573		3	2
fig|6666666.87991.peg.6220	ID6220	Fatty acid and phospholipid metabolism	Biosynthesis	beta-hydroxyacyl-(acyl-carrier-protein) dehydratase FabZ	-		0.028554		0.028554	0.018335			0.018335	1.55735	0.639093		2	1
fig|6666666.87991.peg.1327	ID1327	no classification	no classification	bicupin, oxalate decarboxylase family	-		0.0050548		0.0050548					Off PAS	Off PAS		1	off
fig|6666666.87991.peg.6294	ID6294	Amino acid biosynthesis	Pyruvate family	branched-chain amino acid aminotransferase	-	0.048325	0.023387	0.035654	0.0357887	0.04818	0.037738	0.042309	0.0427423	0.837312	-0.256163		3	3
fig|6666666.87991.peg.3780	ID3780	Amino acid biosynthesis	Pyruvate family	branched-chain amino acid aminotransferase	-	0.021011	0.010168	0.011274	0.014151	0.015235	0.0098446	0.0091976	0.0114257	1.23852	0.308617		3	3
fig|6666666.87991.peg.981	ID981	Transport and binding proteins	Carbohydrates, organic alcohols, and acids	carbohydrate ABC transporter substrate-binding protein, CPR_0540 family	-	0.10547	0.11485	0.11344	0.111253	0.046928	0.021564		0.034246	3.24865	1.69984		3	2
fig|6666666.87991.peg.2842	ID2842	Transport and binding proteins	Carbohydrates, organic alcohols, and acids	carbohydrate ABC transporter substrate-binding protein, CPR_0540 family	-	0.093996	0.068234	0.12238	0.09487					Off PAS	Off PAS		3	off
fig|6666666.87991.peg.2267	ID2267	no functional prediction	no functional prediction	-	-	0.31047	0.24334	0.40742	0.32041	0.44534	0.47436	0.41561	0.445103	0.719855	-0.474221	X	3	3
fig|6666666.87991.peg.1285	ID1285	Energy metabolism	Sugars	galactokinase	-	0.041017	0.042632	0.045017	0.0428887	0.073	0.052414	0.051417	0.0589437	0.727621	-0.45874	X	3	3
fig|6666666.87991.peg.5228	ID5228	Transport and binding proteins	Carbohydrates, organic alcohols, and acids	carbohydrate ABC transporter substrate-binding protein, CPR_0540 family	-	0.052988	0.040388	0.068237	0.053871	0.069158	0.05462	0.044072	0.05595	0.962842	-0.0546293		3	3
fig|6666666.87991.peg.3355	ID3355	Transport and binding proteins	Carbohydrates, organic alcohols, and acids	carbohydrate ABC transporter substrate-binding protein, CPR_0540 family	-	0.053398	0.012921	0.077002	0.0477737	0.10405	0.14803	0.11493	0.122337	0.39051	-1.35657		3	3
fig|6666666.87991.peg.5145	ID5145	Transport and binding proteins	Carbohydrates, organic alcohols, and acids	carbohydrate ABC transporter substrate-binding protein, CPR_0540 family	-	0.032141	0.03088	0.063912	0.042311	0.083281	0.063782	0.05959	0.0688843	0.614233	-0.703143		3	3
fig|6666666.87991.peg.5313	ID5313	Transport and binding proteins	Carbohydrates, organic alcohols, and acids	carbohydrate ABC transporter substrate-binding protein, CPR_0540 family	-	0.038704	0.018062	0.053403	0.036723	0.033075	0.031088	0.012102	0.0254217	1.44456	0.530625		3	3
fig|6666666.87991.peg.4956	ID4956	no functional prediction	no functional prediction	-	-	0.40736	0.37513	0.36253	0.381673	0.52028	0.5268	0.46161	0.502897	0.75895	-0.397924	X	3	3
fig|6666666.87991.peg.6453	ID6453	Transport and binding proteins	Carbohydrates, organic alcohols, and acids	carbohydrate ABC transporter substrate-binding protein, CPR_0540 family	-	0.035506	0.026453	0.031585	0.0311813	0.027438	0.023641	0.019633	0.0235707	1.32289	0.40369		3	3
fig|6666666.87991.peg.1213	ID1213	no functional prediction	no functional prediction	-	-	0.0049871	0.0054304		0.00520875		0.0070101	0.0065494	0.00677975	0.768281	-0.380295	X	2	2
fig|6666666.87991.peg.2922	ID2922	Transport and binding proteins	Carbohydrates, organic alcohols, and acids	carbohydrate ABC transporter substrate-binding protein, CPR_0540 family	-	0.020274	0.03211	0.022251	0.0248783					Off PAS	Off PAS		3	off
fig|6666666.87991.peg.5326	ID5326	Transport and binding proteins	Carbohydrates, organic alcohols, and acids	carbohydrate ABC transporter substrate-binding protein, CPR_0540 family	-	0.027048	0.01309	0.032654	0.024264	0.01716	0.0042244	0.0098669	0.0104171	2.32925	1.21986		3	3
fig|6666666.87991.peg.5811	ID5811	Transport and binding proteins	Carbohydrates, organic alcohols, and acids	carbohydrate ABC transporter substrate-binding protein, CPR_0540 family	-	0.033559	0.0081204	0.015756	0.0191451	0.030417	0.013103	0.012242	0.0185873	1.03001	0.0426579		3	3
fig|6666666.87991.peg.3204	ID3204	Transport and binding proteins	Carbohydrates, organic alcohols, and acids	carbohydrate ABC transporter substrate-binding protein, CPR_0540 family	-	0.022889	0.01402	0.017271	0.01806	0.018671	0.018098	0.018787	0.0185187	0.975232	-0.0361823		3	3
fig|6666666.87991.peg.4742	ID4742	Transport and binding proteins	Carbohydrates, organic alcohols, and acids	carbohydrate ABC transporter substrate-binding protein, CPR_0540 family	-	0.019354	0.012969	0.0071894	0.0131708	0.019431	0.014649	0.015641	0.0165737	0.794682	-0.33155		3	3
fig|6666666.87991.peg.3174	ID3174	Transport and binding proteins	Carbohydrates, organic alcohols, and acids	carbohydrate ABC transporter substrate-binding protein, CPR_0540 family	-	0.0089095	0.011642	0.0086051	0.00971887	0.014535	0.0050094	0.0046802	0.00807487	1.20359	0.26735		3	3
fig|6666666.87991.peg.4682	ID4682	Energy metabolism	Sugars	inositol 2-dehydrogenase	GH109	0.0071276		0.0086051	0.00786635		0.010019	0.0093604	0.0096897	0.811826	-0.300758	X	2	2
fig|6666666.87991.peg.2772	ID2772	Transport and binding proteins	Carbohydrates, organic alcohols, and acids	carbohydrate ABC transporter substrate-binding protein, CPR_0540 family	-	0.0090293	0.0078655	0.0087208	0.00853853	0.079547	0.10154	0.094864	0.0919837	0.0928266	-3.42932		3	3
fig|6666666.87991.peg.3864	ID3864	Transport and binding proteins	Carbohydrates, organic alcohols, and acids	carbohydrate ABC transporter substrate-binding protein, CPR_0540 family	-	0.0037461			0.0037461					Off PAS	Off PAS		1	off
fig|6666666.87991.peg.565	ID565	Transport and binding proteins	Carbohydrates, organic alcohols, and acids	carbohydrate ABC transporter substrate-binding protein, CPR_0540 family	-					0.071098	0.077139	0.052992	0.0670763	Off PAC	Off PAC		off	3
fig|6666666.87991.peg.700	ID700	Transport and binding proteins	Carbohydrates, organic alcohols, and acids	carbohydrate ABC transporter substrate-binding protein, CPR_0540 family	-					0.01568	0.018914	0.0075732	0.0140557	Off PAC	Off PAC		off	3
fig|6666666.87991.peg.6094	ID6094	Transport and binding proteins	Carbohydrates, organic alcohols, and acids	carbohydrate ABC transporter substrate-binding protein, CPR_0540 family	-					0.010859	0.0046782		0.0077686	Off PAC	Off PAC		off	2
fig|6666666.87991.peg.3919	ID3919	no functional prediction	no functional prediction	-	GH3	0.032853	0.040388	0.043501	0.038914	0.046681	0.050648	0.044536	0.0472883	0.822909	-0.281195	X	3	3
fig|6666666.87991.peg.1778	ID1778	Regulatory functions	DNA interactions	stage V sporulation protein T	-	0.18218	0.16705		0.174615	0.12514	0.16173		0.143435	1.21738	0.28378	X	2	2
fig|6666666.87991.peg.914	ID914	Protein synthesis	Ribosomal proteins- synthesis and modification	50S ribosomal protein uL3	-	0.12451	0.11863	0.12213	0.121757	0.10156	0.098446	0.097086	0.0990307	1.22948	0.298054	X	3	3
fig|6666666.87991.peg.3031	ID3031	Protein fate	Protein folding and stabilization	trigger factor	-	0.034312	0.039327	0.032703	0.0354473	0.029462	0.025384	0.021344	0.0253967	1.39575	0.481038	X	3	3
fig|6666666.87991.peg.2359	ID2359	Transport and binding proteins	Carbohydrates, organic alcohols, and acids	carbohydrate ABC transporter, N-acetylglucosamine/diacetylchitobiose-binding protein	-	0.42881	0.38775	0.56272	0.45976	0.38325	0.3171	0.28402	0.328123	1.40118	0.486643	X	3	3
fig|6666666.87991.peg.5677	ID5677	Energy metabolism	Other	pca operon transcription factor PcaQ	-	0.013424	0.00877		0.011097	0.00876		0.0070515	0.00790575	1.40366	0.489195	X	2	2
fig|6666666.87991.peg.1556	ID1556	Transport and binding proteins	Carbohydrates, organic alcohols, and acids	carbohydrate ABC transporter, N-acetylglucosamine/diacetylchitobiose-binding protein	-		0.0038214		0.0038214					Off PAS	Off PAS		1	off
fig|6666666.87991.peg.4890	ID4890	Transport and binding proteins	Carbohydrates, organic alcohols, and acids	carbohydrate ABC transporter, N-acetylglucosamine/diacetylchitobiose-binding protein	CBM35			0.0029919	0.0029919					Off PAS	Off PAS		1	off
fig|6666666.87991.peg.260	ID260	Regulatory functions	DNA interactions	catabolite control protein A	-	0.01195			0.01195	0.0077982			0.0077982	1.5324	0.615798		1	1
fig|6666666.87991.peg.2815	ID2815	Energy metabolism	Other	catechol 2,3 dioxygenase	-		0.010827		0.010827	0.028389	0.031448	0.013058	0.0242983	0.445586	-1.16622		1	3
fig|6666666.87991.peg.950	ID950	Cellular processes	Cell division	cell division ATPase MinD	-	0.0066018	0.0071885	0.013284	0.00902477					Off PAS	Off PAS		3	off
fig|6666666.87991.peg.1154	ID1154	Cellular processes	Cell division	cell division protein FtsA	-	0.0075449	0.022593	0.013663	0.0146003	0.015386	0.0079541	0.0049542	0.00943143	1.54805	0.630449		3	3
fig|6666666.87991.peg.1153	ID1153	Cellular processes	Cell division	cell division protein FtsZ	-	0.10666	0.1517	0.12877	0.129043	0.085232	0.045897	0.037163	0.0560973	2.30035	1.20185		3	3
fig|6666666.87991.peg.6216	ID6216	Cell envelope	Biosynthesis and degradation of murein sacculus and peptidoglycan	cell shape determining protein, MreB/Mrl family	-		0.0079247		0.0079247		0.0068201		0.0068201	1.16196	0.216563		1	1
fig|6666666.87991.peg.5851	ID5851	Protein fate	Protein folding and stabilization	chaperone protein DnaK	-	0.093135	0.12712	0.085518	0.101924	0.057782	0.042409	0.043067	0.0477527	2.13442	1.09385		3	3
fig|6666666.87991.peg.946	ID946	Protein synthesis	Ribosomal proteins- synthesis and modification	ribosomal protein uS9	-	0.22923		0.19447	0.21185	0.16172		0.13832	0.15002	1.41215	0.497888	X	2	2
fig|6666666.87991.peg.5574	ID5574	Amino acid biosynthesis	Aromatic amino acid family	chorismate synthase	-	0.0082819	0.011273		0.00977745					Off PAS	Off PAS		2	off
fig|6666666.87991.peg.37	ID37	Protein synthesis	Translation factors	ribosomal subunit interface protein	-	0.29119	0.54644	0.35155	0.396393	0.25269	0.26997	0.28477	0.269143	1.4728	0.558558	X	3	3
fig|6666666.87991.peg.5740	ID5740	no classification	no classification	Cof-like hydrolase	-		0.0070442		0.0070442					Off PAS	Off PAS		1	off
fig|6666666.87991.peg.2522	ID2522	no classification	no classification	Cof-like hydrolase	-	0.0060331			0.0060331					Off PAS	Off PAS		1	off
fig|6666666.87991.peg.39	ID39	DNA metabolism	DNA replication, recombination, and repair	cold shock domain protein CspD	-	3.0978	2.1588	0.6283	1.96163	1.3949	1.0625	0.94382	1.13374	1.73023	0.790966		3	3
fig|6666666.87991.peg.5465	ID5465	DNA metabolism	DNA replication, recombination, and repair	cold shock domain protein CspD	-	0.21065	0.16191	0.11968	0.16408	0.060646	0.087087	0.081364	0.0763657	2.14861	1.1034		3	3
fig|6666666.87991.peg.1049	ID1049	DNA metabolism	DNA replication, recombination, and repair	cold shock domain protein CspD	-		0.06644		0.06644	0.079636	0.10292	0.12821	0.103589	0.641383	-0.640742		1	3
fig|6666666.87991.peg.2464	ID2464	DNA metabolism	DNA replication, recombination, and repair	cold shock domain protein CspD	-	0.03661	0.039864	0.073665	0.0500463	0.059727	0.085768	0.032052	0.0591823	0.84563	-0.241902		3	3
fig|6666666.87991.peg.4141	ID4141	DNA metabolism	DNA replication, recombination, and repair	competence/damage-inducible protein CinA N-terminal domain	-		0.014687	0.0046525	0.00966975	0.0094306	0.010834	0.010122	0.0101289	0.954672	-0.0669223		2	3
fig|6666666.87991.peg.476	ID476	no classification	no classification	conserved hypothetical protein	-	0.054689	0.054136	0.066025	0.0582833	0.040555	0.027954	0.045704	0.038071	1.53091	0.614391		3	3
fig|6666666.87991.peg.2209	ID2209	no classification	no classification	conserved hypothetical protein EF_0839/AHA_3917	-	0.012887	0.014032	0.011668	0.0128623					Off PAS	Off PAS		3	off
fig|6666666.87991.peg.4453	ID4453	Purines, pyrimidines, nucleosides, and nucleotides	Pyrimidine ribonucleotide biosynthesis	CTP synthase	-	0.0060331			0.0060331	0.0049213		0.0039615	0.0044414	1.35838	0.441885		1	2
fig|6666666.87991.peg.3371	ID3371	Regulatory functions	DNA interactions	Cu(I)-responsive transcriptional regulator	-	0.023345	0.02542	0.028185	0.02565					Off PAS	Off PAS		3	off
fig|6666666.87991.peg.6233	ID6233	no classification	no classification	cyanobacterial long protein repeat	SLH-SLH-SLH	0.0026044	0.001418		0.0020112					Off PAS	Off PAS		2	off
fig|6666666.87991.peg.5007	ID5007	Energy metabolism	Amino acids and amines	cystathionine beta-lyase	-	0.03246	0.046391	0.056334	0.0450617	0.069506	0.045628	0.0373	0.0508113	0.886843	-0.17325		3	3
fig|6666666.87991.peg.5079	ID5079	Biosynthesis of cofactors, prosthetic groups, and carriers	Other	cysteine desulfurase, SufS family	-	0.019838	0.012961	0.00958	0.0141263	0.025892	0.025097	0.015631	0.0222067	0.63613	-0.652606		3	3
fig|6666666.87991.peg.1821	ID1821	Amino acid biosynthesis	Serine family	cysteine synthase A	-	0.29429	0.44412	0.65136	0.463257	0.42958	0.47172	0.42377	0.44169	1.04883	0.0687776		3	3
fig|6666666.87991.peg.5644	ID5644	Amino acid biosynthesis	Pyruvate family	3-isopropylmalate dehydratase, small subunit	-	0.023573	0.02139	0.033203	0.0260553	0.019229		0.015479	0.017354	1.5014	0.58631	X	3	2
fig|6666666.87991.peg.58	ID58	Energy metabolism	Electron transport	cytochrome c oxidase, subunit II	-	0.0069036		0.011113	0.0090083		0.016173	0.0060442	0.0111086	0.81093	-0.30235		2	2
fig|6666666.87991.peg.3928	ID3928	Energy metabolism	Electron transport	cytochrome P450, cyclodipeptide synthase-associated	-	0.033559	0.019346	0.021449	0.0247847	0.025765	0.030523	0.023332	0.02654	0.933861	-0.0987205		3	3
fig|6666666.87991.peg.3985	ID3985	Energy metabolism	Electron transport	cytochrome P450, cyclodipeptide synthase-associated	-		0.0044293		0.0044293					Off PAS	Off PAS		1	off
fig|6666666.87991.peg.306	ID306	no classification	no classification	DAK2 domain fusion protein YloV	-	0.0053516	0.0058273	0.0032305	0.00480313	0.0087309	0.0094031	0.0070281	0.00838737	0.572663	-0.804242		3	3
fig|6666666.87991.peg.1718	ID1718	Transport and binding proteins	Other	daunorubicin resistance ABC transporter, ATP-binding protein	-	0.02583	0.058808	0.034019	0.0395523	0.12259	0.10892	0.086345	0.105952	0.373305	-1.42157		3	3
fig|6666666.87991.peg.70	ID70	Transport and binding proteins	Other	daunorubicin resistance ABC transporter, ATP-binding protein	-		0.0058273		0.0058273			0.0070281	0.0070281	0.829143	-0.270307		1	1
fig|6666666.87991.peg.5673	ID5673	Transport and binding proteins	Other	daunorubicin resistance ABC transporter, ATP-binding protein	-					0.010512		0.0084618	0.0094869	Off PAC	Off PAC		off	2
fig|6666666.87991.peg.4019	ID4019	Purines, pyrimidines, nucleosides, and nucleotides	Other	deoxyribose-phosphate aldolase	-			0.0086819	0.0086819	0.017598	0.015163		0.0163805	0.530014	-0.915897		1	2
fig|6666666.87991.peg.176	ID176	Biosynthesis of cofactors, prosthetic groups, and carriers	Biotin	dethiobiotin synthase	-	0.016504	0.032348	0.031881	0.026911	0.01077		0.01734	0.014055	1.91469	0.937113		3	2
fig|6666666.87991.peg.4870	ID4870	no functional prediction	no functional prediction	-	-	0.023144	0.020161		0.0216525	0.015103	0.013013		0.014058	1.54023	0.623142	X	2	2
fig|6666666.87991.peg.400	ID400	Protein fate	Protein modification and repair	methionine aminopeptidase, type I	-	0.038353	0.049132	0.04358	0.0436883	0.036807	0.022199	0.023703	0.0275697	1.58465	0.664166	X	3	3
fig|6666666.87991.peg.3317	ID3317	Energy metabolism	Pyruvate dehydrogenase	dihydrolipoyl dehydrogenase	-	0.11286	0.087514	0.074321	0.091565	0.15344	0.13941	0.11678	0.136543	0.670593	-0.576491		3	3
fig|6666666.87991.peg.3318	ID3318	Energy metabolism	Pyruvate dehydrogenase	dihydrolipoyllysine-residue acetyltransferase	-	0.095839	0.1164	0.080104	0.0974477	0.069158	0.090674	0.070193	0.076675	1.27092	0.345871		3	3
fig|6666666.87991.peg.4938	ID4938	Energy metabolism	TCA cycle	dihydrolipoyllysine-residue succinyltransferase, E2 component of oxoglutarate dehydrogenase (succinyl-transferring) complex	-	0.011397	0.028958	0.029813	0.0233893	0.012396	0.013351	0.017463	0.0144033	1.62388	0.699448		3	3
fig|6666666.87991.peg.926	ID926	no functional prediction	no functional prediction	-	-	0.37586	0.41901	0.35113	0.382	0.2263	0.22014	0.27618	0.240873	1.5859	0.665298	X	3	3
fig|6666666.87991.peg.3118	ID3118	Purines, pyrimidines, nucleosides, and nucleotides	Pyrimidine ribonucleotide biosynthesis	dihydroorotase, multifunctional complex type	-	0.0038171			0.0038171					Off PAS	Off PAS		1	off
fig|6666666.87991.peg.1344	ID1344	Energy metabolism	Sugars	dihydroxyacetone kinase, DhaK subunit	-	0.009572	0.0044669		0.00701945					Off PAS	Off PAS		2	off
fig|6666666.87991.peg.527	ID527	Amino acid biosynthesis	Pyruvate family	dihydroxy-acid dehydratase	-	0.0057427	0.0062531		0.0059979					Off PAS	Off PAS		2	off
fig|6666666.87991.peg.4174	ID4174	Transcription	Transcription factors	transcription termination factor NusA	-	0.01324	0.014416		0.013828	0.0108	0.0062035		0.00850175	1.62649	0.701761	X	2	2
fig|6666666.87991.peg.1130	ID1130	DNA metabolism	DNA replication, recombination, and repair	DNA gyrase, A subunit	-	0.0047322	0.0072139	0.009141	0.00702903	0.0061762			0.0061762	1.13808	0.186607		3	1
fig|6666666.87991.peg.2374	ID2374	DNA metabolism	DNA replication, recombination, and repair	DNA ligase, NAD-dependent	-	0.015581	0.015661	0.0043409	0.011861					Off PAS	Off PAS		3	off
fig|6666666.87991.peg.1124	ID1124	DNA metabolism	DNA replication, recombination, and repair	DNA polymerase III, beta subunit	-	0.033912	0.036926	0.040942	0.03726	0.034579	0.023834	0.016701	0.025038	1.48814	0.573508		3	3
fig|6666666.87991.peg.4462	ID4462	no classification	no classification	DNA-binding protein, YbaB/EbfC family	-						0.054958		0.054958	Off PAC	Off PAC		off	1
fig|6666666.87991.peg.2153	ID2153	Regulatory functions	DNA interactions	DNA-binding regulatory protein, YebC/PmpR family	-	0.0065481	0.010695		0.00862155					Off PAS	Off PAS		2	off
fig|6666666.87991.peg.5338	ID5338	no functional prediction	no functional prediction	-	-	0.04859	0.041686	0.031998	0.040758	0.028826	0.022767	0.023204	0.0249323	1.63474	0.709065	X	3	3
fig|6666666.87991.peg.905	ID905	Transcription	DNA-dependent RNA polymerase	DNA-directed RNA polymerase, beta subunit	-	0.015004	0.0066833		0.0108436					Off PAS	Off PAS		2	off
fig|6666666.87991.peg.2328	ID2328	DNA metabolism	DNA replication, recombination, and repair	DNA-formamidopyrimidine glycosylase	-		0.0063551		0.0063551					Off PAS	Off PAS		1	off
fig|6666666.87991.peg.4957	ID4957	Transport and binding proteins	Carbohydrates, organic alcohols, and acids	D-xylose ABC transporter, ATP-binding protein	-		0.01199	0.0037983	0.00789415	0.030797	0.0088448	0.010329	0.0166569	0.473926	-1.07727		2	3
fig|6666666.87991.peg.2471	ID2471	Transport and binding proteins	Carbohydrates, organic alcohols, and acids	D-xylose ABC transporter, ATP-binding protein	-		0.003501		0.003501					Off PAS	Off PAS		1	off
fig|6666666.87991.peg.5945	ID5945	Energy metabolism	Glycolysis/gluconeogenesis	phosphoglycerate mutase (2,3-diphosphoglycerate-independent)	-	0.10655	0.078487	0.087022	0.0906863	0.061354	0.052862	0.051446	0.0552207	1.64225	0.715677	X	3	3
fig|6666666.87991.peg.1497	ID1497	Transport and binding proteins	Amino acids, peptides and amines	ectoine/hydroxyectoine ABC transporter, ATP-binding protein EhuA	-	0.0066563			0.0066563					Off PAS	Off PAS		1	off
fig|6666666.87991.peg.307	ID307	no classification	no classification	EDD domain protein, DegV family	-	0.008419	0.0091673		0.00879315					Off PAS	Off PAS		2	off
fig|6666666.87991.peg.1623	ID1623	no classification	no classification	enduracididine biosynthesis enzyme MppQ	-	0.012265	0.0066777	0.0074039	0.0087822	0.01334	0.011494		0.012417	0.707272	-0.499662		3	2
fig|6666666.87991.peg.2879	ID2879	Transport and binding proteins	Unknown substrate	energy-coupling factor transporter ATPase	-					0.014932		0.0080131	0.0114726	Off PAC	Off PAC		off	2
fig|6666666.87991.peg.2031	ID2031	Transport and binding proteins	Cations and iron carrying compounds	nickel ABC transporter, nickel/metallophore periplasmic binding protein	-	0.013449	0.013017		0.013233	0.0097514	0.0063013		0.00802635	1.64869	0.721324	X	2	2
fig|6666666.87991.peg.2168	ID2168	Fatty acid and phospholipid metabolism	Degradation	esterase, PHB depolymerase family	CE1		0.012069		0.012069	0.012055			0.012055	1.00116	0.00167449		1	1
fig|6666666.87991.peg.1180	ID1180	DNA metabolism	DNA replication, recombination, and repair	exodeoxyribonuclease V, alpha subunit	-		0.0039505		0.0039505					Off PAS	Off PAS		1	off
fig|6666666.87991.peg.4234	ID4234	Biosynthesis of cofactors, prosthetic groups, and carriers	Other	F420 biosynthesis protein FbiB, C-terminal domain	-	0.03521	0.043131	0.037195	0.038512	0.043082	0.055679	0.057799	0.0521867	0.737966	-0.438373		3	3
fig|6666666.87991.peg.4348	ID4348	Energy metabolism	Sugars	xylulokinase	-	0.059961	0.037056	0.03913	0.0453823	0.031726	0.027335	0.023411	0.0274907	1.65083	0.723189	X	3	3
fig|6666666.87991.peg.5077	ID5077	Biosynthesis of cofactors, prosthetic groups, and carriers	Other	FeS assembly ATPase SufC	-	0.087072	0.11513	0.10888	0.103694	0.14205	0.16173	0.09393	0.13257	0.782183	-0.354422		3	3
fig|6666666.87991.peg.5078	ID5078	Biosynthesis of cofactors, prosthetic groups, and carriers	Other	FeS assembly protein SufB	-	0.020414	0.024249	0.056012	0.0335583	0.054497	0.052172	0.048743	0.051804	0.647794	-0.626392		3	3
fig|6666666.87991.peg.5081	ID5081	Biosynthesis of cofactors, prosthetic groups, and carriers	Other	FeS assembly protein SufB	-	0.0034642			0.0034642					Off PAS	Off PAS		1	off
fig|6666666.87991.peg.4206	ID4206	Cellular processes	Chemotaxis and motility	flagellar biosynthetic protein FliO	-					0.014682	0.018974	0.017727	0.0171277	Off PAC	Off PAC		off	3
fig|6666666.87991.peg.4212	ID4212	Cellular processes	Chemotaxis and motility	flagellar hook protein FlgE	-	0.0088833		0.017874	0.0133787					Off PAS	Off PAS		2	off
fig|6666666.87991.peg.5799	ID5799	Cellular processes	Chemotaxis and motility	flagellar hook-associated protein 3	-	0.22011	0.15797	0.37445	0.250843	0.32646	0.40082	0.57157	0.43295	0.579382	-0.787414		3	3
fig|6666666.87991.peg.4245	ID4245	Cellular processes	Chemotaxis and motility	flagellar hook-associated protein FlgK	-	0.0046646		0.0037543	0.00420945					Off PAS	Off PAS		2	off
fig|6666666.87991.peg.4430	ID4430	Cellular processes	Chemotaxis and motility	flagellar motor stator protein MotA	-						0.0085123		0.0085123	Off PAC	Off PAC		off	1
fig|6666666.87991.peg.127	ID127	no functional prediction	no functional prediction	-	-	0.071134	0.054969	0.099731	0.075278	0.044923	0.049457	0.042189	0.045523	1.65363	0.725633	X	3	3
fig|6666666.87991.peg.5968	ID5968	no functional prediction	no functional prediction	-	-	0.11333	0.11847	0.15689	0.129563	0.073958	0.070095	0.079379	0.0744773	1.73963	0.798784	X	3	3
fig|6666666.87991.peg.4455	ID4455	Energy metabolism	Glycolysis/gluconeogenesis	fructose-1,6-bisphosphate aldolase, class II	-	0.073735	0.098817	0.15407	0.108874	0.069401	0.067769	0.078212	0.071794	1.51648	0.600724		3	3
fig|6666666.87991.peg.3619	ID3619	Energy metabolism	Pentose phosphate pathway	fructose-6-phosphate aldolase	-	0.18222	0.16667	0.20239	0.18376	0.31512	0.29712	0.3781	0.330113	0.556657	-0.845139		3	3
fig|6666666.87991.peg.5770	ID5770	Energy metabolism	Pentose phosphate pathway	fructose-6-phosphate aldolase	-	0.13173	0.16802	0.12268	0.14081	0.13508	0.17987	0.14828	0.15441	0.911923	-0.133016		3	3
fig|6666666.87991.peg.4065	ID4065	Energy metabolism	TCA cycle	fumarate hydratase, class II	-	0.029637	0.034169	0.037885	0.033897	0.019909	0.019604	0.027473	0.0223287	1.51809	0.60226		3	3
fig|6666666.87991.peg.2470	ID2470	Transport and binding proteins	Carbohydrates, organic alcohols, and acids	D-xylose ABC transporter, D-xylose-binding protein	-	0.57954	0.559	0.74374	0.627427	0.32385	0.41052	0.34159	0.358653	1.7494	0.806857	X	3	3
fig|6666666.87991.peg.537	ID537	Energy metabolism	Sugars	galactokinase	-	0.010247	0.0044631		0.00735505					Off PAS	Off PAS		2	off
fig|6666666.87991.peg.5756	ID5756	Energy metabolism	Sugars	galactose mutarotase	-	0.0099434	0.0054136		0.0076785					Off PAS	Off PAS		2	off
fig|6666666.87991.peg.3718	ID3718	Biosynthesis of cofactors, prosthetic groups, and carriers	Glutathione and analogs	gamma-glutamyltransferase	-	0.0030053	0.0049086		0.00395695	0.0073544	0.0042244	0.0039467	0.00517517	0.764603	-0.387216		2	3
fig|6666666.87991.peg.2038	ID2038	Energy metabolism	Biosynthesis and degradation of polysaccharides	glucose-1-phosphate adenylyltransferase	-	0.014456	0.01799	0.0099731	0.0141397					Off PAS	Off PAS		3	off
fig|6666666.87991.peg.5786	ID5786	Energy metabolism	Pentose phosphate pathway	glucose-6-phosphate dehydrogenase	-	0.049948	0.022095	0.018844	0.0302957	0.05857	0.026329	0.038947	0.041282	0.733871	-0.446401		3	3
fig|6666666.87991.peg.5027	ID5027	Amino acid biosynthesis	Glutamate family	glutamine synthetase, type I	-	0.12744	0.098061	0.11693	0.114144	0.07762	0.057323	0.058019	0.0643207	1.7746	0.827497	X	3	3
fig|6666666.87991.peg.3046	ID3046	Biosynthesis of cofactors, prosthetic groups, and carriers	Heme, porphyrin, and cobalamin	glutamate-1-semialdehyde-2,1-aminomutase	-		0.0060622		0.0060622			0.0048743	0.0048743	1.24371	0.314646		1	1
fig|6666666.87991.peg.5629	ID5629	Amino acid biosynthesis	Glutamate family	glutamate-5-semialdehyde dehydrogenase	-					0.0063173			0.0063173	Off PAC	Off PAC		off	1
fig|6666666.87991.peg.891	ID891	Protein synthesis	tRNA aminoacylation	glutamate--tRNA ligase	-	0.0066153	0.018008		0.0123117	0.016189	0.011624	0.0086877	0.0121669	1.0119	0.0170625		2	3
fig|6666666.87991.peg.3931	ID3931	Fatty acid and phospholipid metabolism	Other	3-hydroxybutyrate dehydrogenase	-	0.17006	0.27262	0.23668	0.226453	0.15799	0.13944	0.08375	0.12706	1.78226	0.833704	X	3	3
fig|6666666.87991.peg.4185	ID4185	Protein synthesis	Ribosomal proteins- synthesis and modification	ribosomal protein uS2	-	0.13192	0.18145	0.16765	0.16034	0.10761	0.068318	0.091184	0.0890373	1.80082	0.848652	X	3	3
fig|6666666.87991.peg.4653	ID4653	Cell envelope	Biosynthesis and degradation of murein sacculus and peptidoglycan	glutamine-fructose-6-phosphate transaminase (isomerizing)	-	0.0026407			0.0026407					Off PAS	Off PAS		1	off
fig|6666666.87991.peg.5816	ID5816	Protein fate	Degradation of proteins, peptides, and glycopeptides	glutamyl aminopeptidase	-					0.0073613			0.0073613	Off PAC	Off PAC		off	1
fig|6666666.87991.peg.1220	ID1220	Protein synthesis	tRNA aminoacylation	glutamyl-tRNA(Gln) amidotransferase, subunit E	-	0.021916	0.017898	0.01323	0.0176813					Off PAS	Off PAS		3	off
fig|6666666.87991.peg.5948	ID5948	Energy metabolism	Glycolysis/gluconeogenesis	glyceraldehyde-3-phosphate dehydrogenase, type I	-	0.59144	0.69637	0.85337	0.713727	0.60797	0.55424	0.5557	0.572637	1.24639	0.317752		3	3
fig|6666666.87991.peg.2403	ID2403	Energy metabolism	Glycolysis/gluconeogenesis	glyceraldehyde-3-phosphate dehydrogenase, type I	-	0.014382	0.010441	0.0086819	0.0111683	0.011732	0.0067389	0.009444	0.00930497	1.20025	0.263337		3	3
fig|6666666.87991.peg.555	ID555	Energy metabolism	Amino acids and amines	glycine cleavage system H protein	-		0.027194		0.027194					Off PAS	Off PAS		1	off
fig|6666666.87991.peg.554	ID554	Energy metabolism	Amino acids and amines	glycine cleavage system T protein	-	0.0042615	0.011601		0.00793125					Off PAS	Off PAS		2	off
fig|6666666.87991.peg.986	ID986	Energy metabolism	Amino acids and amines	glycine dehydrogenase	-	0.013827			0.013827					Off PAS	Off PAS		1	off
fig|6666666.87991.peg.987	ID987	Energy metabolism	Amino acids and amines	glycine dehydrogenase	-	0.0046288			0.0046288					Off PAS	Off PAS		1	off
fig|6666666.87991.peg.485	ID485	Purines, pyrimidines, nucleosides, and nucleotides	Purine ribonucleotide biosynthesis	GMP synthase (glutamine-hydrolyzing), C-terminal domain	-	0.022023	0.020555		0.021289			0.016527	0.016527	1.28813	0.365283		2	1
fig|6666666.87991.peg.2302	ID2302	Biosynthesis of cofactors, prosthetic groups, and carriers	Folic acid	GTP cyclohydrolase I	-	0.040884	0.0089036		0.0248938	0.02001	0.017241	0.021477	0.019576	1.27165	0.3467		2	3
fig|6666666.87991.peg.5188	ID5188	no classification	no classification	GTP-binding protein YchF	-		0.0047924		0.0047924					Off PAS	Off PAS		1	off
fig|6666666.87991.peg.1719	ID1719	no functional prediction	no functional prediction	-	GH43-CBM35	0.027654	0.024466	0.02504	0.02572	0.016918	0.014577	0.011349	0.0142813	1.80095	0.84876	X	3	3
fig|6666666.87991.peg.6191	ID6191	Transport and binding proteins	Iron	heme ABC transporter, heme-binding protein isdE	-	0.012278	0.013369	0.0088937	0.0115136	0.012018	0.0069033	0.0096744	0.0095319	1.2079	0.272499		3	3
fig|6666666.87991.peg.798	ID798	Transport and binding proteins	Iron	heme ABC transporter, heme-binding protein isdE	-	0.0097331		0.008813	0.00927305	0.0079395	0.013681		0.0108103	0.857802	-0.221284		2	2
fig|6666666.87991.peg.5977	ID5977	Amino acid biosynthesis	Histidine family	histidinol dehydrogenase	-	0.016702	0.014145	0.008962	0.0132697	0.0090829	0.010434	0.0097487	0.0097552	1.36027	0.443889		3	3
fig|6666666.87991.peg.5971	ID5971	Amino acid biosynthesis	Histidine family	histidinol phosphate phosphatase, HisJ family	-	0.014697			0.014697					Off PAS	Off PAS		1	off
fig|6666666.87991.peg.5678	ID5678	Amino acid biosynthesis	Histidine family	histidinol phosphate phosphatase, HisJ family	-	0.017965	0.0065205		0.0122428	0.029308	0.021043	0.023592	0.0246477	0.49671	-1.00952		2	3
fig|6666666.87991.peg.3707	ID3707	Amino acid biosynthesis	Histidine family	histidinol-phosphatase	-		0.0061115		0.0061115					Off PAS	Off PAS		1	off
fig|6666666.87991.peg.5585	ID5585	Amino acid biosynthesis	Histidine family	histidinol-phosphate transaminase	-	0.0044012	0.011981	0.013284	0.00988873	0.014361			0.014361	0.688583	-0.538299		3	1
fig|6666666.87991.peg.5305	ID5305	Regulatory functions	DNA interactions	homoprotocatechuate degradation operon regulator, HpaR	-	0.010068			0.010068					Off PAS	Off PAS		1	off
fig|6666666.87991.peg.968	ID968	Regulatory functions	DNA interactions	homoprotocatechuate degradation operon regulator, HpaR	-	0.0089491			0.0089491					Off PAS	Off PAS		1	off
fig|6666666.87991.peg.5005	ID5005	Amino acid biosynthesis	Aspartate family	homoserine O-succinyltransferase	-	0.0048229	0.0052515		0.0050372					Off PAS	Off PAS		2	off
fig|6666666.87991.peg.6334	ID6334	no classification	no classification	hopanoid-associated sugar epimerase	-	0.011506	0.029233	0.023152	0.021297	0.012514		0.010074	0.011294	1.88569	0.915094		3	2
fig|6666666.87991.peg.1026	ID1026	no classification	no classification	hopanoid-associated sugar epimerase	-	0.015055	0.016393		0.015724	0.01228			0.01228	1.28046	0.356658		2	1
fig|6666666.87991.peg.5983	ID5983	Regulatory functions	Protein interactions	HPr(Ser) kinase/phosphatase	-	0.0077444	0.014055		0.0108997	0.012635		0.0067803	0.00970765	1.12279	0.167094		2	2
fig|6666666.87991.peg.5470	ID5470	no classification	no classification	hydrolase, peptidase M42 family	-		0.022812	0.022483	0.0226475					Off PAS	Off PAS		2	off
fig|6666666.87991.peg.930	ID930	Protein synthesis	Ribosomal proteins- synthesis and modification	ribosomal protein uL18	-	0.19145	0.10783	0.10361	0.134297	0.075393	0.064958	0.069359	0.0699033	1.92118	0.94199	X	3	3
fig|6666666.87991.peg.2503	ID2503	Cellular processes	Detoxification	hydroxyacylglutathione hydrolase	-	0.013258	0.018045	0.012005	0.014436	0.016222		0.03047	0.023346	0.61835	-0.693504		3	2
fig|6666666.87991.peg.4725	ID4725	Biosynthesis of cofactors, prosthetic groups, and carriers	Thiamine	hydroxymethylpyrimidine kinase/phosphomethylpyrimidine kinase	-	0.020881	0.022737	0.018007	0.0205417	0.019467	0.025159	0.01567	0.0200987	1.02204	0.0314534		3	3
fig|6666666.87991.peg.661	ID661	Energy metabolism	Sugars	hydroxypyruvate isomerase	-	0.1933	0.20729	0.1768	0.192463	0.27713	0.17702	0.20001	0.218053	0.882643	-0.180097		3	3
fig|6666666.87991.peg.1813	ID1813	Purines, pyrimidines, nucleosides, and nucleotides	Salvage of nucleosides and nucleotides	hypoxanthine phosphoribosyltransferase	-	0.026997	0.044095		0.035546			0.011818	0.011818	3.00778	1.5887		2	1
fig|6666666.87991.peg.6083	ID6083	Purines, pyrimidines, nucleosides, and nucleotides	Salvage of nucleosides and nucleotides	hypoxanthine phosphoribosyltransferase	-	0.034456	0.032829	0.0156	0.0276283					Off PAS	Off PAS		3	off
fig|6666666.87991.peg.4415	ID4415	Purines, pyrimidines, nucleosides, and nucleotides	Purine ribonucleotide biosynthesis	inosine-5'-monophosphate dehydrogenase	-	0.039856	0.028932	0.020049	0.0296123	0.024383	0.014006	0.017447	0.018612	1.59103	0.669965		3	3
fig|6666666.87991.peg.1756	ID1756	Energy metabolism	Sugars	inositol 2-dehydrogenase	GH109	0.11538	0.082143	0.15001	0.115844	0.3837	0.315	0.37297	0.357223	0.324291	-1.62464		3	3
fig|6666666.87991.peg.942	ID942	Transcription	DNA-dependent RNA polymerase	DNA-directed RNA polymerase, alpha subunit	-	0.14364	0.25137	0.288	0.22767	0.11299	0.12619	0.10779	0.115657	1.9685	0.977096	X	3	3
fig|6666666.87991.peg.3283	ID3283	no classification	no classification	voltage-dependent potassium channel beta subunit	-	0.046101	0.044293	0.03274	0.0410447	0.022121	0.015248	0.02493	0.0207663	1.9765	0.982948	X	3	3
fig|6666666.87991.peg.1886	ID1886	Energy metabolism	Sugars	inositol 2-dehydrogenase	-	0.026479	0.012014	0.018648	0.019047	0.0432	0.037221	0.026081	0.0355007	0.536525	-0.898282		3	3
fig|6666666.87991.peg.5905	ID5905	Energy metabolism	Sugars	inositol 2-dehydrogenase	GH109	0.022881	0.0074745		0.0151778	0.018665			0.018665	0.813166	-0.298378		2	1
fig|6666666.87991.peg.367	ID367	Energy metabolism	Sugars	inositol 2-dehydrogenase	GH109	0.011186			0.011186					Off PAS	Off PAS		1	off
fig|6666666.87991.peg.4041	ID4041	Energy metabolism	Sugars	inositol 2-dehydrogenase	GH109	0.013132	0.011916	0.0079269	0.0109916	0.017853	0.039994		0.0289235	0.380024	-1.39584		3	2
fig|6666666.87991.peg.365	ID365	Energy metabolism	Sugars	inositol 2-dehydrogenase	GH109	0.010884	0.0094811		0.0101825					Off PAS	Off PAS		2	off
fig|6666666.87991.peg.929	ID929	Protein synthesis	Ribosomal proteins- synthesis and modification	ribosomal protein uL6	-	0.30427	0.48235	0.24309	0.343237	0.1241	0.20756	0.18216	0.171273	2.00403	1.0029	X	3	3
fig|6666666.87991.peg.4253	ID4253	Energy metabolism	Sugars	inositol 2-dehydrogenase	GH109	0.0048373	0.010535		0.00768615			0.0063527	0.0063527	1.2099	0.274891		2	1
fig|6666666.87991.peg.4043	ID4043	Energy metabolism	Sugars	inositol 2-dehydrogenase	GH109	0.0061955			0.0061955	0.010108	0.0087087	0.013561	0.0107926	0.574053	-0.800745		1	3
fig|6666666.87991.peg.4685	ID4685	Energy metabolism	Sugars	inositol 2-dehydrogenase	GH109					0.011802			0.011802	Off PAC	Off PAC		off	1
fig|6666666.87991.peg.3147	ID3147	Energy metabolism	Sugars	inositol 2-dehydrogenase	GH109					0.0074659			0.0074659	Off PAC	Off PAC		off	1
fig|6666666.87991.peg.1802	ID1802	DNA metabolism	DNA replication, recombination, and repair	integration host factor, beta subunit	-	0.10739	0.1754	0.12965	0.13748	0.146	0.062896	0.09402	0.100972	1.36157	0.445266		3	3
fig|6666666.87991.peg.5563	ID5563	DNA metabolism	DNA replication, recombination, and repair	integration host factor, beta subunit	-	0.13424	0.0877	0.086433	0.102791	0.073	0.18869	0.11753	0.126407	0.813177	-0.298359		3	3
fig|6666666.87991.peg.3070	ID3070	Protein fate	Degradation of proteins, peptides, and glycopeptides	intracellular protease, PfpI family	-	0.023971	0.031322	0.046303	0.0338653					Off PAS	Off PAS		3	off
fig|6666666.87991.peg.257	ID257	Protein fate	Degradation of proteins, peptides, and glycopeptides	intracellular protease, PfpI family	-	0.013807	0.010023	0.016669	0.0134997		0.012939		0.012939	1.04333	0.0611977		3	1
fig|6666666.87991.peg.5499	ID5499	Biosynthesis of cofactors, prosthetic groups, and carriers	Other	iron-sulfur cluster assembly accessory protein	-	0.016108			0.016108					Off PAS	Off PAS		1	off
fig|6666666.87991.peg.2316	ID2316	Energy metabolism	TCA cycle	isocitrate dehydrogenase, NADP-dependent	-	0.17981	0.23251	0.31433	0.242217	0.20168	0.18957	0.19433	0.195193	1.24091	0.311394		3	3
fig|6666666.87991.peg.659	ID659	no functional prediction	no functional prediction	-	CBM32	0.0081722	0.0079098	0.0098662	0.0086494	0.0059256		0.002385	0.0041553	2.08153	1.05765	X	3	2
fig|6666666.87991.peg.540	ID540	Energy metabolism	Sugars	lactaldehyde reductase	-					0.030558	0.0087762		0.0196671	Off PAC	Off PAC		off	2
fig|6666666.87991.peg.5833	ID5833	Protein synthesis	tRNA aminoacylation	leucine--tRNA ligase	-	0.0029684			0.0029684					Off PAS	Off PAS		1	off
fig|6666666.87991.peg.4034	ID4034	Energy metabolism	Sugars	L-fucose isomerase	-	0.050001	0.032373	0.021209	0.0345277	0.03748	0.020895	0.014198	0.024191	1.42729	0.513282		3	3
fig|6666666.87991.peg.4032	ID4032	Energy metabolism	Sugars	L-fuculose phosphate aldolase	-	0.007322	0.011959		0.0096405					Off PAS	Off PAS		2	off
fig|6666666.87991.peg.3685	ID3685	Cell envelope	Biosynthesis and degradation of surface polysaccharides and lipopolysaccharides	lipid A export permease/ATP-binding protein MsbA	-					0.0085324			0.0085324	Off PAC	Off PAC		off	1
fig|6666666.87991.peg.4510	ID4510	no functional prediction	no functional prediction	-	PL4	0.037219	0.024316	0.025163	0.0288993	0.019431	0.010463	0.011731	0.013875	2.08283	1.05855	X	3	3
fig|6666666.87991.peg.31	ID31	Amino acid biosynthesis	Glutamate family	glutamate N-acetyltransferase/amino-acid acetyltransferase	-	0.054737	0.048959	0.042482	0.048726	0.019136	0.027479	0.023106	0.0232403	2.09661	1.06806	X	3	3
fig|6666666.87991.peg.2520	ID2520	Protein fate	Protein modification and repair	lipoyltransferase and lipoate-protein ligase	-	0.0048373	0.021069	0.02044	0.0154488	0.011838	0.0067996	0.0063527	0.0083301	1.85457	0.891086		3	3
fig|6666666.87991.peg.1464	ID1464	Energy metabolism	Anaerobic	L-lactate dehydrogenase	-	0.072513	0.098698	0.11881	0.0966737	0.088726	0.065525	0.071422	0.0752243	1.28514	0.361924		3	3
fig|6666666.87991.peg.6076	ID6076	Amino acid biosynthesis	Aspartate family	LL-diaminopimelate aminotransferase	-	0.0077258	0.0084125		0.00806915		0.0054299		0.0054299	1.48606	0.571491		2	1
fig|6666666.87991.peg.5631	ID5631	Amino acid biosynthesis	Aspartate family	LL-diaminopimelate aminotransferase	-		0.0043632		0.0043632					Off PAS	Off PAS		1	off
fig|6666666.87991.peg.2173	ID2173	Energy metabolism	Sugars	L-rhamnose isomerase	-	0.034273			0.034273	0.012425		0.015003	0.013714	2.49912	1.32142		1	2
fig|6666666.87991.peg.3995	ID3995	Energy metabolism	Amino acids and amines	L-threonine 3-dehydrogenase	-	0.027225	0.024704	0.016434	0.0227877	0.059222	0.03508	0.050652	0.048318	0.471619	-1.08431		3	3
fig|6666666.87991.peg.2118	ID2118	Energy metabolism	Amino acids and amines	L-threonine 3-dehydrogenase	-	0.018462	0.020103	0.016717	0.0184273	0.067771	0.045415	0.057584	0.0569233	0.323722	-1.62717		3	3
fig|6666666.87991.peg.660	ID660	Energy metabolism	Amino acids and amines	L-threonine 3-dehydrogenase	-	0.0072127			0.0072127	0.011767		0.0063148	0.0090409	0.797786	-0.325927		1	2
fig|6666666.87991.peg.6044	ID6044	no classification	no classification	luciferase family oxidoreductase, group 1	-	0.014048	0.033143	0.01696	0.0213837	0.034378	0.032911	0.024598	0.030629	0.698151	-0.518389		3	3
fig|6666666.87991.peg.6446	ID6446	Transport and binding proteins	Amino acids, peptides and amines	lysine-arginine-ornithine-binding periplasmic protein	-	0.066876	0.044325	0.087759	0.06632	0.080642	0.077655	0.11837	0.0922223	0.719132	-0.475672		3	3
fig|6666666.87991.peg.92	ID92	Protein synthesis	tRNA aminoacylation	lysine--tRNA ligase	-		0.0034733		0.0034733	0.0052039			0.0052039	0.667442	-0.583286		1	1
fig|6666666.87991.peg.2317	ID2317	Energy metabolism	TCA cycle	malate dehydrogenase, NAD-dependent	-	0.07205	0.11208	0.13669	0.10694	0.13434	0.086809	0.10476	0.108636	0.984385	-0.0227051		3	3
fig|6666666.87991.peg.5210	ID5210	Fatty acid and phospholipid metabolism	Biosynthesis	malonyl CoA-acyl carrier protein transacylase	-	0.012991	0.014145	0.021957	0.0163643	0.021193	0.01826	0.03412	0.0245243	0.667269	-0.583659		3	3
fig|6666666.87991.peg.4002	ID4002	Energy metabolism	Sugars	mannonate dehydratase	-	0.0068063			0.0068063	0.033313	0.038269	0.026816	0.0327993	0.207513	-2.26872		1	3
fig|6666666.87991.peg.4940	ID4940	Energy metabolism	Sugars	mannose-6-phosphate isomerase, class I	-	0.0099128	0.0053969		0.00765485					Off PAS	Off PAS		2	off
fig|6666666.87991.peg.1330	ID1330	no classification	no classification	marine proteobacterial sortase target protein	-	0.0042994		0.0034604	0.0038799		0.0040289	0.0056462	0.00483755	0.802038	-0.318257		2	2
fig|6666666.87991.peg.6232	ID6232	Central intermediary metabolism	Other	methionine adenosyltransferase	-	0.014095	0.013155	0.012155	0.013135	0.00657			0.00657	1.99924	0.999451		3	1
fig|6666666.87991.peg.4547	ID4547	no classification	no classification	lipid kinase, YegS/Rv2252/BmrU family	-	0.013605	0.017777	0.01971	0.0170307	0.0088783		0.0071468	0.00801255	2.1255	1.0878	X	3	2
fig|6666666.87991.peg.2505	ID2505	Protein fate	Protein modification and repair	methionine aminopeptidase, type I	-	0.015531	0.021744	0.0053574	0.0142108	0.018099	0.0093565	0.014569	0.0140082	1.01447	0.0207196		3	3
fig|6666666.87991.peg.386	ID386	Protein synthesis	tRNA aminoacylation	methionine--tRNA ligase	-	0.022529	0.010733	0.0050999	0.0127873	0.0068916	0.0039585	0.0036984	0.0048495	2.63683	1.3988		3	3
fig|6666666.87991.peg.6406	ID6406	no classification	no classification	methylmalonyl-CoA epimerase	-	0.11955	0.041109		0.0803295	0.082125		0.033054	0.0575895	1.39486	0.480124		2	2
fig|6666666.87991.peg.5625	ID5625	Amino acid biosynthesis	Aspartate family	methylthioribulose-1-phosphate dehydratase	-	0.011135	0.008083		0.009609			0.014623	0.014623	0.657116	-0.605781		2	1
fig|6666666.87991.peg.2054	ID2054	no classification	no classification	methyltransferase, ATP-grasp peptide maturase system	-		0.0074957	0.012466	0.00998085			0.0090404	0.0090404	1.10403	0.142776		2	1
fig|6666666.87991.peg.2644	ID2644	Biosynthesis of cofactors, prosthetic groups, and carriers	Molybdopterin	molybdenum cofactor synthesis domain	-	0.015008		0.030198	0.022603	0.073453	0.035159	0.052558	0.0537233	0.42073	-1.24903		2	3
fig|6666666.87991.peg.2411	ID2411	no classification	no classification	mycofactocin system FadH/OYE family oxidoreductase 2	-	0.011639	0.015208		0.0134235	0.015191	0.013088	0.015285	0.0145213	0.924399	-0.113413		2	3
fig|6666666.87991.peg.5871	ID5871	Transport and binding proteins	Carbohydrates, organic alcohols, and acids	carbohydrate ABC transporter, N-acetylglucosamine/diacetylchitobiose-binding protein	-	0.034466	0.027653	0.039421	0.0338467	0.017757	0.015299	0.014294	0.0157833	2.14446	1.10061	X	3	3
fig|6666666.87991.peg.2120	ID2120	no classification	no classification	mycofactocin system FadH/OYE family oxidoreductase 2	-		0.0071885	0.0053135	0.006251	0.061033	0.074238	0.03468	0.0566503	0.110344	-3.17993		2	3
fig|6666666.87991.peg.3217	ID3217	Regulatory functions	DNA interactions	mycofactocin system transcriptional regulator	-		0.0092316		0.0092316					Off PAS	Off PAS		1	off
fig|6666666.87991.peg.5840	ID5840	Transcription	Transcription factors	mycothiol system anti-sigma-R factor	-	0.007689	0.0062793	0.0069621	0.0069768		0.005404		0.005404	1.29104	0.368538		3	1
fig|6666666.87991.peg.368	ID368	Energy metabolism	Sugars	myo-inosose-2 dehydratase	-	0.26013	0.22334	0.15401	0.212493	0.20404	0.21447	0.21352	0.210677	1.00862	0.012387		3	3
fig|6666666.87991.peg.5897	ID5897	Energy metabolism	Sugars	myo-inosose-2 dehydratase	-	0.10794	0.11754	0.16039	0.128623	0.027093	0.035014	0.032713	0.0316067	4.0695	2.02485		3	3
fig|6666666.87991.peg.4681	ID4681	Energy metabolism	Sugars	myo-inosose-2 dehydratase	-	0.08741	0.078182	0.075378	0.0803233	0.17826	0.15797	0.20909	0.181773	0.441887	-1.17825		3	3
fig|6666666.87991.peg.366	ID366	Energy metabolism	Sugars	myo-inosose-2 dehydratase	-	0.031709	0.020717	0.022969	0.0251317	0.041386	0.035658	0.037479	0.0381743	0.658339	-0.603097		3	3
fig|6666666.87991.peg.1833	ID1833	Energy metabolism	Sugars	myo-inosose-2 dehydratase	-	0.027302	0.014864	0.016481	0.019549	0.040088	0.030702	0.043026	0.0379387	0.515279	-0.956574		3	3
fig|6666666.87991.peg.5896	ID5896	Energy metabolism	Sugars	myo-inosose-2 dehydratase	-		0.012097		0.012097					Off PAS	Off PAS		1	off
fig|6666666.87991.peg.1884	ID1884	Energy metabolism	Sugars	myo-inosose-2 dehydratase	-	0.010598	0.0086546	0.0095958	0.00961613					Off PAS	Off PAS		3	off
fig|6666666.87991.peg.32	ID32	Amino acid biosynthesis	Glutamate family	N-acetyl-gamma-glutamyl-phosphate reductase	-	0.032564	0.049642	0.091733	0.0579797	0.031876	0.018309	0.019957	0.0233807	2.47981	1.31023		3	3
fig|6666666.87991.peg.2994	ID2994	Central intermediary metabolism	Amino sugars	N-acetylglucosamine-6-phosphate deacetylase	CE9	0.01399	0.013057	0.0072385	0.0114285	0.019563	0.014046	0.0052493	0.0129528	0.882321	-0.180624		3	3
fig|6666666.87991.peg.5646	ID5646	Cell envelope	Biosynthesis and degradation of murein sacculus and peptidoglycan	N-acetylmuramoyl-L-alanine amidase CwlD	-	0.19536	0.15861	0.19861	0.184193	0.15377	0.15416	0.15978	0.155903	1.18146	0.240569		3	3
fig|6666666.87991.peg.5645	ID5645	Cell envelope	Biosynthesis and degradation of murein sacculus and peptidoglycan	N-acetylmuramoyl-L-alanine amidase CwlD	-	0.055071	0.018739	0.04571	0.03984	0.064577	0.062896	0.056503	0.0613253	0.64965	-0.622266		3	3
fig|6666666.87991.peg.2167	ID2167	no classification	no classification	NAD dependent epimerase/dehydratase, LLPSF_EDH_00030 family	-	0.23215	0.15219	0.22021	0.201517	0.27826	0.25972	0.26132	0.266433	0.756349	-0.402875		3	3
fig|6666666.87991.peg.2782	ID2782	Transport and binding proteins	Carbohydrates, organic alcohols, and acids	carbohydrate ABC transporter, N-acetylglucosamine/diacetylchitobiose-binding protein	-	0.13803	0.13378	0.12452	0.13211	0.064339	0.055434	0.057767	0.05918	2.23234	1.15856	X	3	3
fig|6666666.87991.peg.2619	ID2619	Transport and binding proteins	Other	NAD nucleotidase	CBM56-SLH-SLH-SLH		0.0014214		0.0014214	0.0014198	0.0012233		0.00132155	1.07556	0.105082		1	2
fig|6666666.87991.peg.6069	ID6069	Biosynthesis of cofactors, prosthetic groups, and carriers	Pyridine nucleotides	NAD+ synthetase	-	0.038924	0.045643	0.054222	0.046263	0.039078	0.037878	0.058981	0.0453123	1.02098	0.029955		3	3
fig|6666666.87991.peg.1093	ID1093	Transport and binding proteins	Cations and iron carrying compounds	nickel ABC transporter, nickel/metallophore periplasmic binding protein	-	0.40138	0.44427	0.41262	0.419423	0.29824	0.49345	0.29227	0.36132	1.16081	0.21513		3	3
fig|6666666.87991.peg.725	ID725	Amino acid biosynthesis	Aspartate family	diaminopimelate dehydrogenase	-	0.086737	0.11334	0.068814	0.0896303	0.024258	0.052252	0.042309	0.0396063	2.26303	1.17826	X	3	3
fig|6666666.87991.peg.265	ID265	Protein synthesis	Ribosomal proteins- synthesis and modification	ribosomal protein uS4	-	0.70423	1.2869	0.48374	0.824957	0.31694	0.37548	0.3827	0.358373	2.30195	1.20286	X	3	3
fig|6666666.87991.peg.2707	ID2707	Transport and binding proteins	Cations and iron carrying compounds	nickel ABC transporter, nickel/metallophore periplasmic binding protein	-	0.055546	0.0573	0.045883	0.0529097	0.059619	0.049313	0.040313	0.0497483	1.06355	0.0888831		3	3
fig|6666666.87991.peg.2537	ID2537	Transport and binding proteins	Cations and iron carrying compounds	nickel ABC transporter, nickel/metallophore periplasmic binding protein	-	0.028604	0.027867	0.019993	0.025488	0.039297	0.031742	0.027679	0.032906	0.77457	-0.368532		3	3
fig|6666666.87991.peg.739	ID739	Transport and binding proteins	Cations and iron carrying compounds	nickel ABC transporter, nickel/metallophore periplasmic binding protein	-	0.025169	0.024521	0.015993	0.0218943	0.0086447			0.0086447	2.53269	1.34067		3	1
fig|6666666.87991.peg.2349	ID2349	Transport and binding proteins	Cations and iron carrying compounds	nickel ABC transporter, nickel/metallophore periplasmic binding protein	-	0.016811	0.013313	0.018451	0.0161917	0.01496	0.019334	0.018064	0.0174527	0.927747	-0.108196		3	3
fig|6666666.87991.peg.999	ID999	no functional prediction	no functional prediction	-	-	0.020895	0.014479	0.018347	0.017907		0.0080104	0.0074839	0.00774715	2.31143	1.20879	X	3	2
fig|6666666.87991.peg.1422	ID1422	Transport and binding proteins	Cations and iron carrying compounds	nickel ABC transporter, nickel/metallophore periplasmic binding protein	-	0.0078705	0.0057134	0.0031673	0.00558373					Off PAS	Off PAS		3	off
fig|6666666.87991.peg.1753	ID1753	Transport and binding proteins	Cations and iron carrying compounds	nickel ABC transporter, nickel/metallophore periplasmic binding protein	-	0.0062075	0.0033796		0.00479355					Off PAS	Off PAS		2	off
fig|6666666.87991.peg.1097	ID1097	Transport and binding proteins	Cations and iron carrying compounds	nickel import ATP-binding protein NikD	-					0.0078447	0.010139	0.0063148	0.0080995	Off PAC	Off PAC		off	3
fig|6666666.87991.peg.1096	ID1096	Transport and binding proteins	Cations and iron carrying compounds	nickel import ATP-binding protein NikE	-					0.0084774			0.0084774	Off PAC	Off PAC		off	1
fig|6666666.87991.peg.1817	ID1817	Biosynthesis of cofactors, prosthetic groups, and carriers	Pyridine nucleotides	nicotinate-nucleotide diphosphorylase (carboxylating)	-	0.019576	0.024361	0.0067526	0.0168965	0.022812	0.011793	0.018363	0.017656	0.956985	-0.0634313		3	3
fig|6666666.87991.peg.4316	ID4316	Transport and binding proteins	Other	NifC-like ABC-type porter	-					0.0438	0.06038	0.02468	0.0429533	Off PAC	Off PAC		off	3
fig|6666666.87991.peg.1798	ID1798	Central intermediary metabolism	Nitrogen fixation	nitrogen fixation protein NifM	-	0.016956	0.023079	0.025589	0.0218747	0.010374	0.023834	0.025051	0.019753	1.10741	0.147189		3	3
fig|6666666.87991.peg.1111	ID1111	no classification	no classification	nucleoid occlusion protein	-		0.0064485	0.0071498	0.00679915	0.019323			0.019323	0.351868	-1.50689		2	1
fig|6666666.87991.peg.448	ID448	no classification	no classification	nudix-type nucleoside diphosphatase, YffH/AdpP family	-	0.0084337	0.018367		0.0134004	0.034398			0.034398	0.389568	-1.36005		2	1
fig|6666666.87991.peg.4339	ID4339	Amino acid biosynthesis	Aspartate family	O-acetylhomoserine aminocarboxypropyltransferase/cysteine synthase	-	0.068507	0.066531	0.049177	0.061405	0.048331	0.046847	0.03161	0.0422627	1.45294	0.538972		3	3
fig|6666666.87991.peg.5468	ID5468	Protein fate	Degradation of proteins, peptides, and glycopeptides	oligoendopeptidase F	-	0.054199	0.030194	0.028912	0.0377683	0.041127	0.049608	0.038072	0.0429357	0.879649	-0.184999		3	3
fig|6666666.87991.peg.1972	ID1972	Protein fate	Degradation of proteins, peptides, and glycopeptides	oligoendopeptidase F	-	0.0026847			0.0026847	0.01533	0.0094344	0.0052886	0.0100177	0.267997	-1.89971		1	3
fig|6666666.87991.peg.2028	ID2028	Protein fate	Degradation of proteins, peptides, and glycopeptides	oligoendopeptidase, M3 family	-	0.019993	0.01555	0.015517	0.01702	0.025628	0.028103	0.02438	0.026037	0.653685	-0.613332		3	3
fig|6666666.87991.peg.5759	ID5759	Protein fate	Degradation of proteins, peptides, and glycopeptides	oligoendopeptidase, pepF/M3 family	-	0.1627	0.10102	0.11201	0.125243	0.11626	0.14364	0.13597	0.131957	0.949125	-0.0753304		3	3
fig|6666666.87991.peg.6089	ID6089	Purines, pyrimidines, nucleosides, and nucleotides	Pyrimidine ribonucleotide biosynthesis	orotate phosphoribosyltransferase	-	0.026469	0.020587		0.023528					Off PAS	Off PAS		2	off
fig|6666666.87991.peg.5006	ID5006	Amino acid biosynthesis	Aspartate family	O-succinylhomoserine (thiol)-lyase	-	0.055054	0.037744	0.059081	0.0506263	0.056552	0.028662	0.034811	0.0400083	1.26539	0.339587		3	3
fig|6666666.87991.peg.5220	ID5220	Biosynthesis of cofactors, prosthetic groups, and carriers	Pantothenate and coenzyme A	pantetheine-phosphate adenylyltransferase	-	0.01413			0.01413	0.053789		0.024742	0.0392655	0.359858	-1.4745		1	2
fig|6666666.87991.peg.348	ID348	no classification	no classification	parallel beta-helix repeat-containing protein	PL9					0.58562	0.5121	0.44326	0.51366	Off PAC	Off PAC		off	3
fig|6666666.87991.peg.4231	ID4231	Energy metabolism	TCA cycle	succinate-CoA ligase, beta subunit	-	0.08555	0.097697	0.05542	0.0795557	0.027233	0.035196	0.038363	0.0335973	2.36792	1.24362	X	3	3
fig|6666666.87991.peg.264	ID264	Cell envelope	Biosynthesis and degradation of murein sacculus and peptidoglycan	penicillin-binding protein, 1A family	GT51	0.0030978	0.0016865	0.0028049	0.00252973					Off PAS	Off PAS		3	off
fig|6666666.87991.peg.6324	ID6324	Protein fate	Degradation of proteins, peptides, and glycopeptides	peptidase T	-	0.044963	0.027672	0.023601	0.0320787	0.038272	0.019235	0.015404	0.0243037	1.31991	0.40044		3	3
fig|6666666.87991.peg.446	ID446	Protein fate	Degradation of proteins, peptides, and glycopeptides	peptidase T-like protein	-		0.0046525	0.0051585	0.0049055					Off PAS	Off PAS		2	off
fig|6666666.87991.peg.2996	ID2996	Protein fate	Degradation of proteins, peptides, and glycopeptides	peptidase, ArgE/DapE family	-	0.048218	0.029169	0.023716	0.033701	0.037876	0.035144	0.046906	0.0399753	0.843045	-0.246319		3	3
fig|6666666.87991.peg.295	ID295	Protein fate	Protein modification and repair	peptide deformylase	-	0.0099434			0.0099434					Off PAS	Off PAS		1	off
fig|6666666.87991.peg.587	ID587	Protein fate	Protein modification and repair	peptide-methionine (S)-S-oxide reductase	-		0.010198	0.01696	0.013579			0.012299	0.012299	1.10407	0.142836		2	1
fig|6666666.87991.peg.6016	ID6016	Protein fate	Protein folding and stabilization	periplasmic protein thiol disulfide oxidoreductases, DsbE subfamily	-	0.023012	0.015034		0.019023	0.030034	0.019408	0.018132	0.0225247	0.844541	-0.243761		2	3
fig|6666666.87991.peg.4969	ID4969	Cellular processes	Detoxification	peroxiredoxin	-	0.53994	0.8672	0.49433	0.633823	0.60928	0.67675	0.70318	0.66307	0.955892	-0.0650804		3	3
fig|6666666.87991.peg.5376	ID5376	Cellular processes	Detoxification	peroxiredoxin	-	0.19667	0.27534	0.24309	0.238367	0.20627	0.21063	0.24598	0.22096	1.07878	0.109397		3	3
fig|6666666.87991.peg.2569	ID2569	Cellular processes	Detoxification	peroxiredoxin, Ohr subfamily	-	0.069532	0.082022	0.055964	0.0691727	0.02836			0.02836	2.43909	1.28634		3	1
fig|6666666.87991.peg.5791	ID5791	Cellular processes	Adaptations to atypical conditions	phage shock protein A	-	0.014512	0.015802	0.01752	0.0159447					Off PAS	Off PAS		3	off
fig|6666666.87991.peg.5591	ID5591	Energy metabolism	Other	phenylacetic acid degradation protein PaaY	-	0.014382		0.02894	0.021661	0.023464	0.013478	0.018888	0.01861	1.16394	0.219022		2	3
fig|6666666.87991.peg.6019	ID6019	Regulatory functions	DNA interactions	phosphate regulon transcriptional regulatory protein PhoB	-	0.0067682	0.0073698		0.007069					Off PAS	Off PAS		2	off
fig|6666666.87991.peg.1716	ID1716	Regulatory functions	DNA interactions	phosphate regulon transcriptional regulatory protein PhoB	-						0.010108	0.009444	0.009776	Off PAC	Off PAC		off	2
fig|6666666.87991.peg.5665	ID5665	Fatty acid and phospholipid metabolism	Biosynthesis	phosphatidylserine decarboxylase	-		0.0066692		0.0066692					Off PAS	Off PAS		1	off
fig|6666666.87991.peg.269	ID269	Signal transduction	PTS	phosphocarrier, HPr family	-	1.3722	2.3712	1.0564	1.59993	0.438	1.5654	1.5148	1.17273	1.36428	0.448137		3	3
fig|6666666.87991.peg.5953	ID5953	Signal transduction	PTS	phosphocarrier, HPr family	-	0.13574	0.15766	0.17481	0.15607	0.14764	0.15265		0.150145	1.03946	0.0558368		3	2
fig|6666666.87991.peg.545	ID545	Signal transduction	PTS	phosphocarrier, HPr family	-	0.061955	0.048187	0.10685	0.0723307	0.086637	0.099528	0.092987	0.0930507	0.777326	-0.363409		3	3
fig|6666666.87991.peg.1883	ID1883	no classification	no classification	phosphodiesterase, MJ0936 family	-	0.014644	0.01063		0.012637					Off PAS	Off PAS		2	off
fig|6666666.87991.peg.5680	ID5680	no classification	no classification	phosphodiesterase, MJ0936 family	-	0.0066018			0.0066018					Off PAS	Off PAS		1	off
fig|6666666.87991.peg.5946	ID5946	Energy metabolism	Glycolysis/gluconeogenesis	triose-phosphate isomerase	-	0.061212	0.042096	0.081679	0.0616623	0.021024	0.027171	0.029616	0.025937	2.37739	1.24938	X	3	3
fig|6666666.87991.peg.546	ID546	Signal transduction	PTS	phosphoenolpyruvate-protein phosphotransferase	-	0.0098911	0.013847		0.011869					Off PAS	Off PAS		2	off
fig|6666666.87991.peg.6221	ID6221	Central intermediary metabolism	Amino sugars	phosphoglucosamine mutase	-	0.0084337	0.0061222	0.003394	0.0059833	0.0045864	0.0079032		0.0062448	0.958125	-0.061714		3	2
fig|6666666.87991.peg.5537	ID5537	Amino acid biosynthesis	Serine family	phosphoglycerate dehydrogenase	-	0.024269	0.018168		0.0212185	0.0098983			0.0098983	2.14365	1.10007		2	1
fig|6666666.87991.peg.2116	ID2116	Amino acid biosynthesis	Serine family	phosphoglycerate dehydrogenase	-	0.0049717	0.010827		0.00789935	0.0081111			0.0081111	0.973894	-0.0381636		2	1
fig|6666666.87991.peg.2697	ID2697	Amino acid biosynthesis	Serine family	phosphoglycerate dehydrogenase	-	0.0050655	0.0082736	0.0061156	0.0064849					Off PAS	Off PAS		3	off
fig|6666666.87991.peg.187	ID187	Purines, pyrimidines, nucleosides, and nucleotides	Purine ribonucleotide biosynthesis	phosphoribosylaminoimidazole carboxylase, catalytic subunit	-	0.030016	0.054472	0.054356	0.0462813	0.024484	0.014064	0.019709	0.019419	2.3833	1.25296	X	3	3
fig|6666666.87991.peg.4017	ID4017	Purines, pyrimidines, nucleosides, and nucleotides	Other	phosphopentomutase	-	0.11917	0.093965	0.099222	0.104119	0.11062	0.077979	0.10793	0.098843	1.05338	0.0750227		3	3
fig|6666666.87991.peg.5944	ID5944	Energy metabolism	Glycolysis/gluconeogenesis	phosphopyruvate hydratase	-	0.85999	1.504	0.97919	1.11439	0.77673	0.574	0.57829	0.643007	1.7331	0.793353		3	3
fig|6666666.87991.peg.5731	ID5731	Cell envelope	Other	lipoprotein, YaeC family	-	0.034766	0.028392	0.045471	0.0362097	0.01418	0.012217	0.019024	0.0151403	2.3916	1.25798	X	3	3
fig|6666666.87991.peg.114	ID114	Purines, pyrimidines, nucleosides, and nucleotides	Purine ribonucleotide biosynthesis	phosphoribosylaminoimidazolecarboxamide formyltransferase/IMP cyclohydrolase	-	0.017203	0.020435	0.0037762	0.0138047					Off PAS	Off PAS		3	off
fig|6666666.87991.peg.183	ID183	Purines, pyrimidines, nucleosides, and nucleotides	Purine ribonucleotide biosynthesis	phosphoribosylaminoimidazolesuccinocarboxamide synthase	-	0.016607	0.018083	0.026732	0.020474	0.013546	0.007781	0.018174	0.013167	1.55495	0.636866		3	3
fig|6666666.87991.peg.5972	ID5972	Amino acid biosynthesis	Histidine family	phosphoribosyl-ATP diphosphatase	-	0.013313	0.007248	0.0080361	0.00953237			0.0087416	0.0087416	1.09046	0.124937		3	1
fig|6666666.87991.peg.112	ID112	Purines, pyrimidines, nucleosides, and nucleotides	Purine ribonucleotide biosynthesis	phosphoribosylformylglycinamidine cyclo-ligase	-	0.0069834	0.012673		0.0098282		0.0098162		0.0098162	1.00122	0.00176257		2	1
fig|6666666.87991.peg.180	ID180	Purines, pyrimidines, nucleosides, and nucleotides	Purine ribonucleotide biosynthesis	phosphoribosylformylglycinamidine synthase I	-		0.0076594		0.0076594					Off PAS	Off PAS		1	off
fig|6666666.87991.peg.181	ID181	Purines, pyrimidines, nucleosides, and nucleotides	Purine ribonucleotide biosynthesis	phosphoribosylformylglycinamidine synthase, purS protein	-	0.049717	0.064963	0.072028	0.062236					Off PAS	Off PAS		3	off
fig|6666666.87991.peg.113	ID113	Purines, pyrimidines, nucleosides, and nucleotides	Purine ribonucleotide biosynthesis	phosphoribosylglycinamide formyltransferase	-		0.0085561		0.0085561					Off PAS	Off PAS		1	off
fig|6666666.87991.peg.5028	ID5028	Amino acid biosynthesis	Serine family	phosphoserine transaminase	-	0.1068	0.11144	0.11282	0.110353	0.13793	0.12823	0.10811	0.124757	0.884549	-0.176987		3	3
fig|6666666.87991.peg.532	ID532	Biosynthesis of cofactors, prosthetic groups, and carriers	Biotin	pimelyl-[acyl-carrier protein] methyl ester esterase	-						0.0089144		0.0089144	Off PAC	Off PAC		off	1
fig|6666666.87991.peg.1807	ID1807	Transcription	Degradation of RNA	polyribonucleotide nucleotidyltransferase	-	0.027302	0.044593	0.054936	0.042277	0.051966	0.063962	0.047807	0.0545783	0.774611	-0.368455		3	3
fig|6666666.87991.peg.4164	ID4164	Transcription	Degradation of RNA	polyribonucleotide nucleotidyltransferase	-	0.01956	0.011276	0.0027782	0.0112047	0.0037543	0.004852	0.0030221	0.00387613	2.8907	1.53142		3	3
fig|6666666.87991.peg.2084	ID2084	Cellular processes	Sporulation and germination	polysaccharide deacetylase family sporulation protein PdaB	CE4					0.010683			0.010683	Off PAC	Off PAC		off	1
fig|6666666.87991.peg.1968	ID1968	no classification	no classification	PQQ-dependent catabolism-associated beta-propeller protein	-	0.064881	0.038978	0.024309	0.0427227	0.0365	0.031448	0.035258	0.034402	1.24187	0.312509		3	3
fig|6666666.87991.peg.5943	ID5943	Protein fate	Protein and peptide secretion and trafficking	preprotein translocase, SecG subunit	-					0.085324			0.085324	Off PAC	Off PAC		off	1
fig|6666666.87991.peg.4580	ID4580	no classification	no classification	probable oxidoreductase, LLM family	-					0.022334	0.019243	0.0089892	0.0168554	Off PAC	Off PAC		off	3
fig|6666666.87991.peg.4980	ID4980	Cellular processes	Cell division	chromosome segregation protein SMC	-	0.012446	0.015488	0.011806	0.0132467		0.0037488	0.0070048	0.0053768	2.46367	1.30081	X	3	3
fig|6666666.87991.peg.3108	ID3108	Transport and binding proteins	Unknown substrate	proposed F420-0 ABC transporter, periplasmic F420-0 binding protein	-	0.0044745			0.0044745					Off PAS	Off PAS		1	off
fig|6666666.87991.peg.4140	ID4140	DNA metabolism	DNA replication, recombination, and repair	protein RecA	-	0.040953	0.064413	0.054936	0.053434	0.11878	0.079953	0.056771	0.085168	0.627395	-0.672553		3	3
fig|6666666.87991.peg.570	ID570	no classification	no classification	pullulanase, type I	GH13-CBM48-CBM41	0.0016797	0.001829		0.00175435					Off PAS	Off PAS		2	off
fig|6666666.87991.peg.1789	ID1789	Regulatory functions	DNA interactions	pur operon repressor PurR	-	0.0087864	0.0063782	0.0070718	0.00741213					Off PAS	Off PAS		3	off
fig|6666666.87991.peg.4016	ID4016	Purines, pyrimidines, nucleosides, and nucleotides	Salvage of nucleosides and nucleotides	purine nucleoside phosphorylase	-	0.023991	0.014928	0.0082755	0.0157315	0.050323	0.033723	0.04501	0.0430187	0.36569	-1.45131		3	3
fig|6666666.87991.peg.1142	ID1142	Cellular processes	Cell division	DivIVA domain	-	0.028595	0.041515		0.035055	0.01555		0.012518	0.014034	2.49786	1.32069	X	2	2
fig|6666666.87991.peg.639	ID639	Purines, pyrimidines, nucleosides, and nucleotides	Salvage of nucleosides and nucleotides	purine nucleoside phosphorylase I, inosine and guanosine-specific	-	0.0059222			0.0059222					Off PAS	Off PAS		1	off
fig|6666666.87991.peg.4746	ID4746	Transport and binding proteins	Carbohydrates, organic alcohols, and acids	carbohydrate ABC transporter substrate-binding protein, CPR_0540 family	-	0.083704	0.078991	0.1033	0.088665	0.03945	0.03399	0.031756	0.0350653	2.52857	1.33832	X	3	3
fig|6666666.87991.peg.4315	ID4315	Transport and binding proteins	Amino acids, peptides and amines	putative 2-aminoethylphosphonate ABC transporter, permease protein	-						0.013849	0.0097039	0.0117765	Off PAC	Off PAC		off	2
fig|6666666.87991.peg.2515	ID2515	Transport and binding proteins	Unknown substrate	putative ABC transporter PGF-CTERM-modified substrate-binding protein	-	0.021966	0.018603	0.014733	0.018434	0.0079636	0.017154	0.016026	0.0137145	1.34412	0.426664		3	3
fig|6666666.87991.peg.2002	ID2002	Transport and binding proteins	Unknown substrate	putative ABC transporter PGF-CTERM-modified substrate-binding protein	-	0.015341	0.016705	0.0061738	0.0127399					Off PAS	Off PAS		3	off
fig|6666666.87991.peg.2207	ID2207	no classification	no classification	putative amidohydrolase, EF_0837/AHA_3915 family	-	0.015404	0.0071885	0.0079703	0.0101876	0.025131	0.015466	0.01445	0.018349	0.555213	-0.848887		3	3
fig|6666666.87991.peg.6068	ID6068	Cellular processes	Detoxification	putative bacilliredoxin, YphP/YqiW family	-					0.027375			0.027375	Off PAC	Off PAC		off	1
fig|6666666.87991.peg.2821	ID2821	Energy metabolism	Amino acids and amines	putative delta-1-pyrroline-5-carboxylate dehydrogenase	-	0.082888	0.083443	0.081188	0.0825063	0.058683	0.083536	0.061615	0.0679447	1.21432	0.280145		3	3
fig|6666666.87991.peg.5119	ID5119	Cellular processes	Detoxification	putative glutathione peroxidase Gpx7	-	0.085576	0.10414	0.097237	0.095651	0.073912	0.08491	0.099162	0.0859947	1.11229	0.153533		3	3
fig|6666666.87991.peg.1259	ID1259	Energy metabolism	Sugars	putative hexulose-6-phosphate isomerase	-	0.005753	0.0062643		0.00600865					Off PAS	Off PAS		2	off
fig|6666666.87991.peg.4338	ID4338	Energy metabolism	Sugars	putative hexulose-6-phosphate isomerase	-					0.014028		0.011292	0.01266	Off PAC	Off PAC		off	2
fig|6666666.87991.peg.4235	ID4235	no classification	no classification	putative lipoprotein, rSAM/lipoprotein system	-	0.0039971		0.0048257	0.0044114	0.016303	0.014046	0.0052493	0.0118661	0.371765	-1.42754		1	3
fig|6666666.87991.peg.466	ID466	Energy metabolism	Methanogenesis	putative methanogenesis marker protein 3	-	0.033794	0.067462	0.040799	0.0473517			0.036984	0.036984	1.28033	0.356514		3	1
fig|6666666.87991.peg.3915	ID3915	no classification	no classification	putative NAD(P)H quinone oxidoreductase, PIG3 family	-	0.017564	0.021857	0.0090876	0.0161695	0.020467	0.010581	0.0098853	0.0136444	1.18506	0.244966		3	3
fig|6666666.87991.peg.933	ID933	Protein synthesis	Ribosomal proteins- synthesis and modification	ribosomal protein uL15	-	0.2317	0.19222	0.17316	0.199027	0.117	0.038772	0.079692	0.078488	2.53576	1.34242	X	3	3
fig|6666666.87991.peg.2385	ID2385	no classification	no classification	putative pyridoxal phosphate-dependent acyltransferase	-	0.018305	0.011073		0.014689					Off PAS	Off PAS		2	off
fig|6666666.87991.peg.5614	ID5614	no classification	no classification	putative selenium metabolism protein SsnA	-	0.019789	0.012929		0.016359	0.022599	0.011127	0.0051977	0.0129746	1.26085	0.334398		2	3
fig|6666666.87991.peg.1468	ID1468	no classification	no classification	putative selenium metabolism protein SsnA	-	0.0088507			0.0088507	0.017327	0.022394	0.027896	0.022539	0.392684	-1.34856		1	3
fig|6666666.87991.peg.1027	ID1027	no classification	no classification	pyridine nucleotide-disulfide oxidoreductase family protein	-	0.014346	0.0066947		0.0105203	0.030091	0.028807	0.0080743	0.0223241	0.471255	-1.08542		2	3
fig|6666666.87991.peg.4418	ID4418	Biosynthesis of cofactors, prosthetic groups, and carriers	Pyridoxine	pyridoxal 5'-phosphate synthase, glutaminase subunit Pdx2	-	0.0082185	0.008949		0.00858375					Off PAS	Off PAS		2	off
fig|6666666.87991.peg.3116	ID3116	Biosynthesis of cofactors, prosthetic groups, and carriers	Pyridoxine	pyridoxal 5'-phosphate synthase, synthase subunit Pdx1	-	0.046731	0.032925	0.019912	0.0331893	0.040362	0.015456	0.02527	0.0270293	1.2279	0.296194		3	3
fig|6666666.87991.peg.4129	ID4129	Energy metabolism	Other	pyrimidine utilization protein B	-	0.017046	0.023201		0.0201235	0.034762			0.034762	0.578894	-0.78863		2	1
fig|6666666.87991.peg.4821	ID4821	Energy metabolism	Other	pyrimidine utilization protein B	-		0.016241	0.018007	0.017124					Off PAS	Off PAS		2	off
fig|6666666.87991.peg.1763	ID1763	Energy metabolism	Other	pyrimidine utilization protein B	-	0.0081768	0.0089036		0.0085402	0.01334	0.022987	0.026846	0.0210577	0.405563	-1.302		2	3
fig|6666666.87991.peg.83	ID83	Energy metabolism	Other	pyrimidine utilization protein B	-					0.020531			0.020531	Off PAC	Off PAC		off	1
fig|6666666.87991.peg.4015	ID4015	Purines, pyrimidines, nucleosides, and nucleotides	Other	pyrimidine-nucleoside phosphorylase	-	0.026041	0.02633	0.056142	0.036171	0.0091039	0.0052293	0.012214	0.00884907	4.08755	2.03124		3	3
fig|6666666.87991.peg.3320	ID3320	Energy metabolism	Pyruvate dehydrogenase	pyruvate dehydrogenase (acetyl-transferring) E1 component, alpha subunit	-	0.036301	0.017293		0.026797	0.096236	0.063782	0.047672	0.06923	0.387072	-1.36933		2	3
fig|6666666.87991.peg.2311	ID2311	Energy metabolism	Glycolysis/gluconeogenesis	pyruvate kinase	-	0.037304	0.027695	0.0081884	0.0243958					Off PAS	Off PAS		3	off
fig|6666666.87991.peg.2366	ID2366	Cellular processes	Other	reactive intermediate/imine deaminase	-	0.44168	0.11316	0.094101	0.216314	0.42387	0.11869	0.59711	0.37989	0.569411	-0.812457		3	3
fig|6666666.87991.peg.2458	ID2458	Transport and binding proteins	Cations and iron carrying compounds	nickel ABC transporter, nickel/metallophore periplasmic binding protein	-	0.42475	0.35487	0.45797	0.41253	0.16343	0.17085	0.15261	0.162297	2.54183	1.34587	X	3	3
fig|6666666.87991.peg.2172	ID2172	Energy metabolism	Sugars	rhamnulose-1-phosphate aldolase/alcohol dehydrogenase	-	0.019872	0.0063643	0.0084677	0.011568	0.026699	0.016432	0.019957	0.0210293	0.550089	-0.862264		3	3
fig|6666666.87991.peg.467	ID467	Biosynthesis of cofactors, prosthetic groups, and carriers	Riboflavin, FMN, and FAD	riboflavin biosynthesis protein RibD	-	0.0044132	0.0048055		0.00460935					Off PAS	Off PAS		2	off
fig|6666666.87991.peg.468	ID468	Biosynthesis of cofactors, prosthetic groups, and carriers	Riboflavin, FMN, and FAD	riboflavin synthase, alpha subunit	-					0.011838			0.011838	Off PAC	Off PAC		off	1
fig|6666666.87991.peg.3013	ID3013	Transcription	RNA processing	ribonuclease PH	-	0.0095883	0.0069603		0.0082743					Off PAS	Off PAS		2	off
fig|6666666.87991.peg.5257	ID5257	Energy metabolism	Pentose phosphate pathway	ribose 5-phosphate isomerase A	-	0.010835	0.019664	0.0087208	0.0130733	0.029462	0.01523	0.0094864	0.0180595	0.723901	-0.466136		3	3
fig|6666666.87991.peg.903	ID903	Protein synthesis	Ribosomal proteins- synthesis and modification	ribosomal protein bL12	-	0.040271	0.080392	0.056722	0.0591283			0.07933	0.07933	0.745346	-0.424017		3	1
fig|6666666.87991.peg.943	ID943	Protein synthesis	Ribosomal proteins- synthesis and modification	ribosomal protein bL17	-	0.13313	0.15945	0.16072	0.1511	0.086876	0.11228	0.061191	0.0867823	1.74114	0.80003		3	3
fig|6666666.87991.peg.5193	ID5193	Protein synthesis	Ribosomal proteins- synthesis and modification	ribosomal protein bL19	-	1.3685	1.3892	0.86911	1.20894	0.97677	0.86162	1.2917	1.04336	1.15869	0.212497		3	3
fig|6666666.87991.peg.4954	ID4954	Protein synthesis	Ribosomal proteins- synthesis and modification	ribosomal protein bL20	-	0.087987	0.073698	0.13074	0.097475	0.11042	0.047569	0.15999	0.105993	0.919636	-0.120865		3	3
fig|6666666.87991.peg.6284	ID6284	Protein synthesis	Ribosomal proteins- synthesis and modification	ribosomal protein bL21	-	0.13293	0.20435	0.19825	0.17851	0.19136	0.1319	0.23619	0.186483	0.957244	-0.0630418		3	3
fig|6666666.87991.peg.571	ID571	Protein synthesis	Ribosomal proteins- synthesis and modification	ribosomal protein bL25, Ctc-form	-	0.042189	0.096053	0.11576	0.0846673	0.062571	0.059302	0.055405	0.0590927	1.43279	0.518826		3	3
fig|6666666.87991.peg.6286	ID6286	Protein synthesis	Ribosomal proteins- synthesis and modification	ribosomal protein bL27	-	0.062557	0.068117	0.047203	0.0592923	0.051029			0.051029	1.16193	0.216528		3	1
fig|6666666.87991.peg.3993	ID3993	Protein synthesis	Ribosomal proteins- synthesis and modification	ribosomal protein bL31	-	0.068755	0.085561	0.083007	0.0791077	0.080122			0.080122	0.98734	-0.0183809		3	1
fig|6666666.87991.peg.1084	ID1084	Protein synthesis	Ribosomal proteins- synthesis and modification	ribosomal protein bL9	-	0.010958	0.02983	0.026459	0.0224157	0.026816	0.038508	0.014391	0.0265717	0.843593	-0.245381		3	3
fig|6666666.87991.peg.5549	ID5549	Protein synthesis	Ribosomal proteins- synthesis and modification	ribosomal protein bS1	-	0.057815	0.097686	0.18774	0.114414	0.087816	0.070058	0.054981	0.0709517	1.61256	0.689351		3	3
fig|6666666.87991.peg.5199	ID5199	Protein synthesis	Ribosomal proteins- synthesis and modification	ribosomal protein bS16	-	0.044745			0.044745					Off PAS	Off PAS		1	off
fig|6666666.87991.peg.1099	ID1099	Protein synthesis	Ribosomal proteins- synthesis and modification	ribosomal protein bS18	-		0.019489	0.021608	0.0205485					Off PAS	Off PAS		2	off
fig|6666666.87991.peg.5842	ID5842	Protein synthesis	Ribosomal proteins- synthesis and modification	ribosomal protein bS20	-		0.058467		0.058467	0.073			0.073	0.800918	-0.320274		1	1
fig|6666666.87991.peg.1221	ID1221	Protein synthesis	Ribosomal proteins- synthesis and modification	ribosomal protein bS21	-		0.046158		0.046158					Off PAS	Off PAS		1	off
fig|6666666.87991.peg.1101	ID1101	Protein synthesis	Ribosomal proteins- synthesis and modification	ribosomal protein bS6	-	0.058123	0.054248	0.040098	0.050823	0.027093	0.023343	0.021809	0.0240817	2.11044	1.07755		3	3
fig|6666666.87991.peg.901	ID901	Protein synthesis	Ribosomal proteins- synthesis and modification	ribosomal protein uL1	-	0.11206	0.14871	0.10992	0.123563	0.097121	0.088602	0.087378	0.0910337	1.35734	0.440779		3	3
fig|6666666.87991.peg.900	ID900	Protein synthesis	Ribosomal proteins- synthesis and modification	ribosomal protein uL11	-	0.17137	0.19282	0.15861	0.174267	0.14911	0.15256	0.17254	0.15807	1.10247	0.140733		3	3
fig|6666666.87991.peg.945	ID945	Protein synthesis	Ribosomal proteins- synthesis and modification	ribosomal protein uL13	-	0.094428	0.10282	0.10059	0.0992793	0.10874	0.046847	0.087536	0.081041	1.22505	0.292841		3	3
fig|6666666.87991.peg.924	ID924	Protein synthesis	Ribosomal proteins- synthesis and modification	ribosomal protein uL14	-		0.035943		0.035943		0.037119	0.03468	0.0358995	1.00121	0.00174708		1	2
fig|6666666.87991.peg.4197	ID4197	Protein fate	Protein and peptide secretion and trafficking	putative PEP-CTERM system histidine kinase	-	0.019815	0.019038	0.02533	0.0213943	0.0076063	0.008192	0.0091843	0.00832753	2.56911	1.36127	X	3	3
fig|6666666.87991.peg.921	ID921	Protein synthesis	Ribosomal proteins- synthesis and modification	ribosomal protein uL16	-	0.089491	0.10353	0.20258	0.131867	0.09125	0.10221	0.088144	0.093868	1.40481	0.490378		3	3
fig|6666666.87991.peg.93	ID93	Transcription	Transcription factors	transcription elongation factor GreA	-	0.040781	0.038855	0.10462	0.0614187	0.016633	0.021496	0.033472	0.023867	2.57337	1.36366	X	3	3
fig|6666666.87991.peg.917	ID917	Protein synthesis	Ribosomal proteins- synthesis and modification	ribosomal protein uL2	-	0.070036	0.095326	0.088077	0.0844797	0.080934	0.061529	0.045988	0.062817	1.34485	0.427449		3	3
fig|6666666.87991.peg.919	ID919	Protein synthesis	Ribosomal proteins- synthesis and modification	ribosomal protein uL22	-	0.10251	0.079727	0.15028	0.110839	0.071672	0.051461	0.086541	0.0698913	1.58588	0.66528		3	3
fig|6666666.87991.peg.3856	ID3856	Transport and binding proteins	Carbohydrates, organic alcohols, and acids	carbohydrate ABC transporter substrate-binding protein, CPR_0540 family	-	0.023063	0.025112	0.034269	0.0274813	0.014471	0.0099747	0.0069894	0.0104784	2.62267	1.39104	X	3	3
fig|6666666.87991.peg.925	ID925	Protein synthesis	Ribosomal proteins- synthesis and modification	ribosomal protein uL24	-	0.096375	0.074957		0.085666	0.078615	0.048382	0.045202	0.0573997	1.49245	0.57768		2	3
fig|6666666.87991.peg.922	ID922	Protein synthesis	Ribosomal proteins- synthesis and modification	ribosomal protein uL29	-	0.049564	0.053969		0.0517665					Off PAS	Off PAS		2	off
fig|6666666.87991.peg.932	ID932	Protein synthesis	Ribosomal proteins- synthesis and modification	ribosomal protein uL30	-	0.10563	0.20128	0.095643	0.134184					Off PAS	Off PAS		3	off
fig|6666666.87991.peg.3820	ID3820	no functional prediction	no functional prediction	-	-	0.062908	0.046185	0.07077	0.0599543	0.032655	0.018757	0.016899	0.0227703	2.633	1.39671	X	3	3
fig|6666666.87991.peg.913	ID913	Protein synthesis	Ribosomal proteins- synthesis and modification	ribosomal protein uS10	-	0.14213	0.12897	0.26693	0.179343	0.27053	0.14429	0.23851	0.217777	0.82352	-0.280125		3	3
fig|6666666.87991.peg.941	ID941	Protein synthesis	Ribosomal proteins- synthesis and modification	ribosomal protein uS11	-	0.20904	0.17406	0.14103	0.17471	0.20061	0.14692	0.25838	0.20197	0.865029	-0.209179		3	3
fig|6666666.87991.peg.940	ID940	Protein synthesis	Ribosomal proteins- synthesis and modification	ribosomal protein uS13	-	0.13864	0.11502	0.16738	0.140347	0.15079	0.12992	0.1734	0.15137	0.927176	-0.109085		3	3
fig|6666666.87991.peg.4166	ID4166	Protein synthesis	Ribosomal proteins- synthesis and modification	ribosomal protein uS15	-			0.065553	0.065553					Off PAS	Off PAS		1	off
fig|6666666.87991.peg.923	ID923	Protein synthesis	Ribosomal proteins- synthesis and modification	ribosomal protein uS17	-	0.03661	0.039864	0.055248	0.0439073					Off PAS	Off PAS		3	off
fig|6666666.87991.peg.918	ID918	Protein synthesis	Ribosomal proteins- synthesis and modification	ribosomal protein uS19	-	0.21011	0.41944	0.49676	0.375437	0.34278	0.23381	0.13796	0.238183	1.57625	0.656497		3	3
fig|6666666.87991.peg.2449	ID2449	Fatty acid and phospholipid metabolism	Biosynthesis	3-oxoacyl-[acyl-carrier-protein] reductase	-	0.047378	0.092859	0.10677	0.0823357	0.046376	0.022199	0.024888	0.0311543	2.64283	1.40208	X	3	3
fig|6666666.87991.peg.920	ID920	Protein synthesis	Ribosomal proteins- synthesis and modification	ribosomal protein uS3	-	0.10569	0.22223	0.1584	0.162107	0.2081	0.20491	0.17709	0.1967	0.824132	-0.279054		3	3
fig|6666666.87991.peg.916	ID916	Protein synthesis	Ribosomal proteins- synthesis and modification	ribosomal protein uL23	-	0.59567	0.66689	0.57735	0.613303	0.16425	0.21228	0.31952	0.232017	2.64336	1.40237	X	3	3
fig|6666666.87991.peg.931	ID931	Protein synthesis	Ribosomal proteins- synthesis and modification	ribosomal protein uS5	-	0.36122	0.2817	0.45377	0.365563	0.38225	0.13723	0.44873	0.322737	1.1327	0.179764		3	3
fig|6666666.87991.peg.909	ID909	Protein synthesis	Ribosomal proteins- synthesis and modification	ribosomal protein uS7	-	0.17467	0.16378	0.17573	0.171393	0.18998	0.12958	0.12107	0.146877	1.16692	0.222706		3	3
fig|6666666.87991.peg.1047	ID1047	no functional prediction	no functional prediction	-	SLH-GH74-GH74-GH74-GH74	0.015924	0.021902	0.02226	0.0200287	0.0082039	0.0070685	0.0066039	0.0072921	2.74663	1.45766	X	3	3
fig|6666666.87991.peg.5560	ID5560	Transport and binding proteins	Carbohydrates, organic alcohols, and acids	rhamnose ABC transporter, rhamnose-binding protein	-	0.1015	0.10572	0.12521	0.11081	0.054	0.040323	0.023183	0.0391687	2.82905	1.50032	X	3	3
fig|6666666.87991.peg.4872	ID4872	Protein synthesis	Ribosomal proteins- synthesis and modification	ribosomal-protein-alanine acetyltransferase	-	0.019177	0.010441		0.014809	0.015643			0.015643	0.946685	-0.079043		2	1
fig|6666666.87991.peg.2651	ID2651	Protein synthesis	Ribosomal proteins- synthesis and modification	ribosomal-protein-alanine acetyltransferase	-		0.010139	0.016862	0.0135005					Off PAS	Off PAS		2	off
fig|6666666.87991.peg.5249	ID5249	Protein synthesis	Ribosomal proteins- synthesis and modification	ribosomal-protein-alanine acetyltransferase	-	0.011109			0.011109					Off PAS	Off PAS		1	off
fig|6666666.87991.peg.1357	ID1357	Protein synthesis	Ribosomal proteins- synthesis and modification	ribosomal-protein-alanine acetyltransferase	-	0.010598			0.010598	0.017289		0.013917	0.015603	0.679228	-0.558031		1	2
fig|6666666.87991.peg.692	ID692	Protein synthesis	Ribosomal proteins- synthesis and modification	ribosomal-protein-alanine acetyltransferase	-						0.0021564		0.0021564	Off PAC	Off PAC		off	1
fig|6666666.87991.peg.4182	ID4182	Protein synthesis	Translation factors	ribosome recycling factor	-	0.035018	0.028598	0.079269	0.0476283	0.028565	0.04307	0.051737	0.041124	1.15816	0.211839		3	3
fig|6666666.87991.peg.5550	ID5550	Protein synthesis	Other	ribosome-associated GTPase EngA	-	0.010983	0.015945		0.013464					Off PAS	Off PAS		2	off
fig|6666666.87991.peg.4170	ID4170	Transcription	RNA processing	ribosome-binding factor A	-	0.033841	0.036849	0.049027	0.0399057	0.033126	0.047569	0.035554	0.0387497	1.02983	0.0424097		3	3
fig|6666666.87991.peg.302	ID302	Energy metabolism	Pentose phosphate pathway	ribulose-phosphate 3-epimerase	-	0.022066	0.024027	0.0222	0.0227643	0.018	0.010339	0.024149	0.017496	1.30112	0.37975		3	3
fig|6666666.87991.peg.3557	ID3557	Regulatory functions	Other	RNA chaperone Hfq	-	0.37251	0.57005	0.30387	0.415477	0.2628	0.26888	0.37021	0.30063	1.38202	0.466778		3	3
fig|6666666.87991.peg.1201	ID1201	Transcription	Transcription factors	RNA polymerase sigma factor RpoD	-	0.0063753	0.02314	0.0076969	0.0124041	0.017335	0.0089615	0.0083725	0.0115563	1.07336	0.102129		3	3
fig|6666666.87991.peg.4082	ID4082	Transcription	Transcription factors	RNA polymerase sigma factor, sigma-70 family	-	0.0154	0.010061	0.013015	0.0128253	0.020099	0.017318	0.018202	0.0185397	0.691778	-0.531619		3	3
fig|6666666.87991.peg.2451	ID2451	Transport and binding proteins	Carbohydrates, organic alcohols, and acids	carbohydrate ABC transporter, N-acetylglucosamine/diacetylchitobiose-binding protein	-	0.039637	0.04316	0.038282	0.0403597	0.020693	0.0089144	0.012493	0.0140335	2.87596	1.52404	X	3	3
fig|6666666.87991.peg.5002	ID5002	no classification	no classification	ROK family protein (putative glucokinase)	-	0.022066	0.012014		0.01704	0.018		0.021734	0.019867	0.857704	-0.221449		2	2
fig|6666666.87991.peg.507	ID507	no classification	no classification	Rrf2 family protein	-	0.044745	0.048722	0.046303	0.04659	0.062571	0.035941	0.033579	0.0440303	1.05813	0.0815226		3	3
fig|6666666.87991.peg.4089	ID4089	no classification	no classification	SDR family mycofactocin-dependent oxidoreductase	-	0.039069	0.055631	0.058052	0.0509173	0.014709	0.012673	0.015787	0.0143897	3.53847	1.82312		3	3
fig|6666666.87991.peg.2813	ID2813	no classification	no classification	SDR family mycofactocin-dependent oxidoreductase	-	0.024407	0.046508	0.018416	0.029777					Off PAS	Off PAS		3	off
fig|6666666.87991.peg.6273	ID6273	Cellular processes	Cell division	septum formation protein Maf	-	0.01587	0.012961		0.0144155					Off PAS	Off PAS		2	off
fig|6666666.87991.peg.6279	ID6279	Cellular processes	Cell division	septum site-determining protein MinD	-					0.0099545			0.0099545	Off PAC	Off PAC		off	1
fig|6666666.87991.peg.25	ID25	Cellular processes	Detoxification	S-formylglutathione hydrolase	CE1					0.01003			0.01003	Off PAC	Off PAC		off	1
fig|6666666.87991.peg.5825	ID5825	Amino acid biosynthesis	Aromatic amino acid family	shikimate dehydrogenase	-	0.0056127			0.0056127					Off PAS	Off PAS		1	off
fig|6666666.87991.peg.5192	ID5192	Protein fate	Protein and peptide secretion and trafficking	signal peptidase I	-	0.0078196			0.0078196		0.032975	0.025673	0.029324	0.266662	-1.90692		1	3
fig|6666666.87991.peg.5200	ID5200	Protein fate	Protein and peptide secretion and trafficking	signal recognition particle protein	-	0.0035171	0.0076594	0.0042462	0.0051409					Off PAS	Off PAS		3	off
fig|6666666.87991.peg.5203	ID5203	Protein fate	Protein and peptide secretion and trafficking	signal recognition particle-docking protein FtsY	-	0.0047799			0.0047799					Off PAS	Off PAS		1	off
fig|6666666.87991.peg.1100	ID1100	DNA metabolism	DNA replication, recombination, and repair	single-stranded DNA-binding protein	-	0.049717	0.064963	0.048018	0.0542327	0.024333	0.041931	0.026117	0.0307937	1.76116	0.816528		3	3
fig|6666666.87991.peg.5074	ID5074	Energy metabolism	Sugars	S-methyl-5-thioribose kinase	-	0.0079547			0.0079547					Off PAS	Off PAS		1	off
fig|6666666.87991.peg.5073	ID5073	Amino acid biosynthesis	Aspartate family	S-methyl-5-thioribose-1-phosphate isomerase	-	0.036097	0.027022	0.016342	0.026487	0.014723		0.017777	0.01625	1.62997	0.704845		3	2
fig|6666666.87991.peg.4443	ID4443	Central intermediary metabolism	Polyamine biosynthesis	spermidine synthase	-	0.014644	0.012756		0.0137	0.014334		0.011539	0.0129365	1.05902	0.0827285		2	2
fig|6666666.87991.peg.3053	ID3053	Cellular processes	Sporulation and germination	SpoIID/LytB domain	-	0.002415			0.002415					Off PAS	Off PAS		1	off
fig|6666666.87991.peg.4207	ID4207	Cellular processes	Sporulation and germination	sporulation transcription factor Spo0A	-	0.046594	0.065232		0.055913	0.054297		0.069932	0.0621145	0.90016	-0.151746		2	2
fig|6666666.87991.peg.6236	ID6236	Cellular processes	Sporulation and germination	sporulation transcription factor Spo0A	-	0.010068	0.018271		0.0141695	0.01095	0.0094344		0.0101922	1.39023	0.475323		2	2
fig|6666666.87991.peg.428	ID428	Cellular processes	Sporulation and germination	sporulation transcription factor Spo0A	-	0.005753	0.015661	0.017364	0.012926	0.0093857	0.01213	0.022666	0.0147272	0.877694	-0.188211		3	3
fig|6666666.87991.peg.6320	ID6320	Cellular processes	Sporulation and germination	sporulation transcription factor Spo0A	-	0.0052131	0.0056764		0.00544475					Off PAS	Off PAS		2	off
fig|6666666.87991.peg.5941	ID5941	Protein synthesis	Other	SsrA-binding protein	-	0.010068	0.016444	0.030387	0.0189663			0.026443	0.026443	0.717253	-0.479445		3	1
fig|6666666.87991.peg.27	ID27	Amino acid biosynthesis	Glutamate family	argininosuccinate synthase	-	0.047032	0.076818	0.035488	0.0531127	0.015985	0.022037	0.015441	0.017821	2.98034	1.57548	X	3	3
fig|6666666.87991.peg.991	ID991	Regulatory functions	DNA interactions	stage V sporulation protein T	-	0.046827	0.04589	0.03392	0.0422123	0.022919		0.024598	0.0237585	1.77673	0.829221		3	2
fig|6666666.87991.peg.4230	ID4230	Energy metabolism	TCA cycle	succinate-CoA ligase, alpha subunit	-	0.05995	0.073793	0.078671	0.0708047	0.038272	0.036639	0.037654	0.0375217	1.88703	0.916121		3	3
fig|6666666.87991.peg.1672	ID1672	no functional prediction	no functional prediction	-	GH87	0.015722	0.016342	0.008628	0.013564	0.0058296	0.0020091	0.0056312	0.00448997	3.02096	1.59501	X	3	3
fig|6666666.87991.peg.6052	ID6052	Central intermediary metabolism	Other	succinate-semialdehyde dehydrogenase	-	0.010195	0.0074009	0.0041028	0.0072329	0.0055443			0.0055443	1.30457	0.383569		3	1
fig|6666666.87991.peg.6342	ID6342	Transport and binding proteins	Anions	sulfate ABC transporter, sulfate-binding protein	-	0.015705	0.0073287	0.010834	0.0112892	0.0073203			0.0073203	1.54218	0.624973		3	1
fig|6666666.87991.peg.2151	ID2151	no classification	no classification	sulfite reductase [NADPH] flavoprotein, alpha-component	-	0.0026235			0.0026235					Off PAS	Off PAS		1	off
fig|6666666.87991.peg.5281	ID5281	no functional prediction	no functional prediction	-	-	0.063895	0.064082	0.04669	0.0582223	0.016459	0.025999	0.011041	0.017833	3.26486	1.70702	X	3	3
fig|6666666.87991.peg.5358	ID5358	Energy metabolism	Electron transport	thioredoxin	-	0.053104	0.048187	0.037399	0.04623	0.072198	0.049764	0.058117	0.0600263	0.770162	-0.376766		3	3
fig|6666666.87991.peg.5736	ID5736	Energy metabolism	Electron transport	thioredoxin	-	0.02826	0.030772	0.059707	0.0395797	0.057631	0.079448	0.092783	0.0766207	0.516566	-0.952974		3	3
fig|6666666.87991.peg.5714	ID5714	Energy metabolism	Electron transport	thioredoxin-disulfide reductase	-	0.033861	0.073742	0.070081	0.059228	0.08681	0.10199	0.10164	0.0968133	0.611775	-0.708926		3	3
fig|6666666.87991.peg.5963	ID5963	Energy metabolism	Electron transport	thioredoxin-disulfide reductase	-	0.010099	0.013746	0.0060964	0.00998047	0.012357	0.007098	0.013263	0.010906	0.915135	-0.127943		3	3
fig|6666666.87991.peg.1242	ID1242	no functional prediction	no functional prediction	-	GH6-CBM3	0.044745	0.044391	0.05282	0.0473187	0.019467	0.011182	0.010447	0.0136987	3.45425	1.78837	X	3	3
fig|6666666.87991.peg.6085	ID6085	Purines, pyrimidines, nucleosides, and nucleotides	Pyrimidine ribonucleotide biosynthesis	dihydroorotase, multifunctional complex type	-	0.03526	0.020207		0.0277335	0.0060553		0.0097487	0.007902	3.50968	1.81134	X	2	2
fig|6666666.87991.peg.4538	ID4538	Purines, pyrimidines, nucleosides, and nucleotides	Other	2',3'-cyclic-nucleotide 2'-phosphodiesterase	-	0.0127	0.021896	0.030666	0.021754	0.0034533	0.0089262	0.0055597	0.00597973	3.63795	1.86313	X	3	3
fig|6666666.87991.peg.3109	ID3109	no classification	no classification	TIGR00730 family protein	-	0.0083033			0.0083033					Off PAS	Off PAS		1	off
fig|6666666.87991.peg.2827	ID2827	no classification	no classification	TIGR01440 family protein	-	0.081768	0.097939	0.10365	0.0944523	0.10672	0.086203	0.069799	0.087574	1.07854	0.109084		3	3
fig|6666666.87991.peg.1091	ID1091	Transport and binding proteins	Other	Tol-Pal system beta propeller repeat protein TolB	CE10		0.0021681		0.0021681	0.0081211	0.012595	0.0039224	0.00821283	0.263989	-1.92145		2	3
fig|6666666.87991.peg.417	ID417	Transcription	Transcription factors	transcription antitermination factor NusB	-	0.010739	0.01754		0.0141395			0.014103	0.014103	1.00259	0.00372902		2	1
fig|6666666.87991.peg.5290	ID5290	no functional prediction	no functional prediction	-	-	0.29807	0.19681	0.36368	0.286187	0.082771	0.073544	0.064546	0.0736203	3.88733	1.95878	X	3	3
fig|6666666.87991.peg.4609	ID4609	Transcription	Transcription factors	transcription elongation factor GreA	-	0.02039	0.016652	0.018463	0.0185017			0.026778	0.026778	0.690928	-0.533393		3	1
fig|6666666.87991.peg.5231	ID5231	no functional prediction	no functional prediction	-	GH74-GH74-GH74-GH74-CBM46-CBM3	0.090188	0.077709	0.1174	0.095099	0.031986	0.027559	0.013389	0.0243113	3.91171	1.9678	X	3	3
fig|6666666.87991.peg.899	ID899	Transcription	Transcription factors	transcription termination/antitermination factor NusG	-	0.050054	0.079277	0.071417	0.066916	0.044542	0.063962	0.053783	0.0540957	1.23699	0.306838		3	3
fig|6666666.87991.peg.2333	ID2333	Regulatory functions	DNA interactions	transcriptional regulator NrdR	-	0.010392			0.010392					Off PAS	Off PAS		1	off
fig|6666666.87991.peg.3583	ID3583	Regulatory functions	DNA interactions	transcriptional regulator, Acidobacterial, PadR-family	-	0.0088996	0.024227		0.0165633					Off PAS	Off PAS		2	off
fig|6666666.87991.peg.1298	ID1298	Regulatory functions	DNA interactions	transcriptional regulator, y4mF family	-		0.01474		0.01474					Off PAS	Off PAS		1	off
fig|6666666.87991.peg.2693	ID2693	Regulatory functions	DNA interactions	transcriptional repressor BetI	-	0.016693			0.016693					Off PAS	Off PAS		1	off
fig|6666666.87991.peg.2547	ID2547	Energy metabolism	Pentose phosphate pathway	transketolase	-	0.097124	0.072224	0.091517	0.086955	0.081159	0.11488	0.09644	0.097493	0.89191	-0.16503		3	3
fig|6666666.87991.peg.910	ID910	Protein synthesis	Translation factors	translation elongation factor G	-	0.15713	0.10772	0.11382	0.126223	0.062662	0.062169	0.074897	0.066576	1.89593	0.922905		3	3
fig|6666666.87991.peg.401	ID401	Protein synthesis	Translation factors	translation elongation factor P	-	0.052243	0.13748	0.063073	0.0842653	0.063924	0.067316	0.057175	0.062805	1.3417	0.42406		3	3
fig|6666666.87991.peg.4184	ID4184	Protein synthesis	Translation factors	translation elongation factor Ts	-	0.13051	0.13399	0.045017	0.103172	0.11558	0.099586	0.10773	0.107632	0.958566	-0.0610509		3	3
fig|6666666.87991.peg.912	ID912	Protein synthesis	Translation factors	translation elongation factor Tu	-	0.62674	0.80816	1.1715	0.8688	0.73548	0.75347	0.71478	0.734577	1.18272	0.242111		3	3
fig|6666666.87991.peg.4952	ID4952	Protein synthesis	Translation factors	translation initiation factor IF-3	-	0.0091525	0.0099659		0.0095592					Off PAS	Off PAS		2	off
fig|6666666.87991.peg.6226	ID6226	no functional prediction	no functional prediction	-	SLH	0.037288	0.021654	0.015756	0.0248993		0.0061149	0.0065292	0.00632205	3.93849	1.97764	X	3	2
fig|6666666.87991.peg.5648	ID5648	no functional prediction	no functional prediction	-	SLH-SLH	0.040624	0.033657	0.050111	0.041464	0.012967	0.009931	0.0081185	0.0103388	4.01051	2.00379	X	3	3
fig|6666666.87991.peg.4944	ID4944	Protein synthesis	tRNA and rRNA base modification	tRNA (guanine-N(7)-)-methyltransferase	-	0.0064692			0.0064692					Off PAS	Off PAS		1	off
fig|6666666.87991.peg.5584	ID5584	Amino acid biosynthesis	Aromatic amino acid family	tryptophan synthase, alpha subunit	-	0.024042	0.032724	0.018141	0.024969	0.0098059	0.0084488		0.00912735	2.73562	1.45187		3	2
fig|6666666.87991.peg.5583	ID5583	Amino acid biosynthesis	Aromatic amino acid family	tryptophan synthase, beta subunit	-	0.020186	0.01099		0.015588					Off PAS	Off PAS		2	off
fig|6666666.87991.peg.3026	ID3026	Protein fate	Protein and peptide secretion and trafficking	type VII secretion-associated serine protease mycosin	-	0.0054543	0.0059391		0.0056967	0.0049435	0.0034075	0.0039794	0.00411013	1.38601	0.470941		2	3
fig|6666666.87991.peg.1760	ID1760	Protein fate	Protein and peptide secretion and trafficking	type VII secretion-associated serine protease mycosin	-	0.0041852	0.0020254	0.0028071	0.0030059	0.0045519	0.001961	0.0030535	0.0031888	0.942643	-0.0852166		3	3
fig|6666666.87991.peg.5670	ID5670	Energy metabolism	Amino acids and amines	tyrosine aminotransferase	-	0.018644	0.012181	0.011254	0.0140263		0.007862	0.014691	0.0112765	1.24386	0.314819		3	2
fig|6666666.87991.peg.3575	ID3575	Protein synthesis	tRNA aminoacylation	tyrosine--tRNA ligase	-	0.0096112	0.0083723	0.0069621	0.0083152					Off PAS	Off PAS		3	off
fig|6666666.87991.peg.5594	ID5594	Energy metabolism	Electron transport	ubiquinol-cytochrome c reductase, iron-sulfur subunit	-	0.035796	0.04385	0.032412	0.0373527	0.0657	0.10063	0.064639	0.0769897	0.485165	-1.04345		3	3
fig|6666666.87991.peg.598	ID598	Biosynthesis of cofactors, prosthetic groups, and carriers	Menaquinone and ubiquinone	ubiquinone/menaquinone biosynthesis methyltransferase	-	0.005944			0.005944					Off PAS	Off PAS		1	off
fig|6666666.87991.peg.4425	ID4425	Cell envelope	Biosynthesis and degradation of murein sacculus and peptidoglycan	UDP-4-amino-4,6-dideoxy-N-acetyl-beta-L-altrosamine N-acetyltransferase	-	0.0085229	0.013921		0.0112219					Off PAS	Off PAS		2	off
fig|6666666.87991.peg.538	ID538	Energy metabolism	Sugars	UDP-glucose 4-epimerase GalE	-	0.0073442			0.0073442					Off PAS	Off PAS		1	off
fig|6666666.87991.peg.1163	ID1163	Cell envelope	Biosynthesis and degradation of murein sacculus and peptidoglycan	UDP-N-acetylmuramyl-tripeptide synthetase	-		0.0053152		0.0053152					Off PAS	Off PAS		1	off
fig|6666666.87991.peg.4183	ID4183	Purines, pyrimidines, nucleosides, and nucleotides	Nucleotide and nucleoside interconversions	UMP kinase	-	0.0099845	0.021744		0.0158642		0.0093565	0.013112	0.0112343	1.41213	0.497876		2	3
fig|6666666.87991.peg.3682	ID3682	no classification	no classification	uncharacterized protein, YkwD family	-	0.020576			0.020576	0.023978			0.023978	0.85812	-0.220749		1	1
fig|6666666.87991.peg.1871	ID1871	no functional prediction	no functional prediction	-	-	0.088596	0.13155	0.14099	0.120379	0.02628	0.022643	0.037021	0.028648	4.20199	2.07107	X	3	3
fig|6666666.87991.peg.2829	ID2829	Purines, pyrimidines, nucleosides, and nucleotides	Salvage of nucleosides and nucleotides	uracil phosphoribosyltransferase	-	0.026976	0.062943	0.051178	0.0470323	0.031435	0.021668	0.020244	0.024449	1.92369	0.943877		3	3
fig|6666666.87991.peg.6423	ID6423	Purines, pyrimidines, nucleosides, and nucleotides	Salvage of nucleosides and nucleotides	uridine phosphorylase	-							0.0083947	0.0083947	Off PAC	Off PAC		off	1
fig|6666666.87991.peg.6178	ID6178	no classification	no classification	voltage-dependent potassium channel beta subunit	-	0.11617	0.21644	0.22751	0.186707	0.19794	0.21409	0.23731	0.216447	0.862599	-0.213238		3	3
fig|6666666.87991.peg.4967	ID4967	no classification	no classification	voltage-dependent potassium channel beta subunit	-	0.084001	0.10761	0.1044	0.0986703	0.080613	0.10766	0.07138	0.086551	1.14003	0.189066		3	3
fig|6666666.87991.peg.3861	ID3861	no functional prediction	no functional prediction	-	GH28-CBM32	0.10039	0.050931	0.10605	0.0857903	0.035362	0.014432	0.010487	0.0200937	4.26952	2.09407	X	3	3
fig|6666666.87991.peg.6441	ID6441	no classification	no classification	voltage-dependent potassium channel beta subunit	-	0.043932	0.03508	0.031823	0.036945	0.028669	0.032935	0.034617	0.0320737	1.15188	0.20399		3	3
fig|6666666.87991.peg.4684	ID4684	no classification	no classification	voltage-dependent potassium channel beta subunit	-	0.035796	0.022273	0.037043	0.031704	0.0292	0.021564	0.030221	0.026995	1.17444	0.231973		3	3
fig|6666666.87991.peg.5302	ID5302	no classification	no classification	voltage-dependent potassium channel beta subunit	-	0.020652	0.03092	0.040516	0.030696	0.042115	0.039915	0.027121	0.0363837	0.843675	-0.24524		3	3
fig|6666666.87991.peg.535	ID535	no classification	no classification	voltage-dependent potassium channel beta subunit	-	0.035956	0.031322	0.0057879	0.0243553	0.031286	0.026956	0.01574	0.0246607	0.987617	-0.017976		3	3
fig|6666666.87991.peg.4548	ID4548	no classification	no classification	voltage-dependent potassium channel beta subunit	-	0.0079221	0.017253		0.0125875	0.012925			0.012925	0.973892	-0.0381668		2	1
fig|6666666.87991.peg.5931	ID5931	no classification	no classification	voltage-dependent potassium channel beta subunit	-	0.005672	0.0092641		0.00746805					Off PAS	Off PAS		2	off
fig|6666666.87991.peg.4093	ID4093	no classification	no classification	WXG100 family type VII secretion target	-		0.10601	0.053427	0.0797185		0.037323		0.037323	2.13591	1.09485		2	1
fig|6666666.87991.peg.5349	ID5349	Purines, pyrimidines, nucleosides, and nucleotides	Salvage of nucleosides and nucleotides	xanthine phosphoribosyltransferase	-	0.075117	0.12269	0.070535	0.0894473	0.04085	0.05866	0.060285	0.053265	1.67929	0.747851		3	3
fig|6666666.87991.peg.51	ID51	Purines, pyrimidines, nucleosides, and nucleotides	Salvage of nucleosides and nucleotides	xanthine phosphoribosyltransferase	-	0.028912	0.01799		0.023451					Off PAS	Off PAS		2	off
fig|6666666.87991.peg.582	ID582	no functional prediction	no functional prediction	-	GH18	0.13812	0.087869	0.16113	0.12904	0.032913	0.030539	0.018342	0.0272647	4.73285	2.24271	X	3	3
fig|6666666.87991.peg.2171	ID2171	no functional prediction	no functional prediction	-	GH5	2.1643	1.8778	1.721	1.92103	0.41516	0.27782	0.27903	0.324003	5.92905	2.5678	X	3	3
fig|6666666.87991.peg.2067	ID2067	no functional prediction	no functional prediction	-	CE12	0.5927	0.098944	0.94993	0.547191	0.047169	0.063864	0.035258	0.0487637	11.2213	3.48817	X	3	3

## Sheet: Details
colums A - F	information on predicted protein function
columns G - P	normalized spectrum abundance factor
	highlighted proteins in colums O and P are proteins with significant expression changes of a factor >2
colum Q	indicates proteins with significant changes; student's t-test (p 0.01)
columns R - S	number of biological replicates with identifications for the respective protein
